# Supplementary material for: Bitter taste cells in the ventricular walls of the murine brain regulate glucose homeostasis
Source: Nat Commun. 2023 Mar 22;14:1588. doi: 10.1038/s41467-023-37099-3 (PMC10033832; doi:10.1038/s41467-023-37099-3)
Supplement: Supplementary file 7 — Source Data [file 41467_2023_37099_MOESM7_ESM.xlsx]

## Sheet: Fig.3d
			bar plot Fig.3d					fpkm values (fed mice)					log (fpkm+1) values
				gene name				fpkm sample 1	fpkm sample 2	fpkm sample 3	fpkm sample 4		sample 1	sample 2	sample 3	sample 4
				'Ppp1r1b'				252.656	53.2685	48.5349	412.586		7.98673	5.76204	5.63037	8.69204
				'Sox2'				30.8487	59.9376	48.061	25.6432		4.99316	5.92926	5.6165	4.7357
				'Fos'				376.924	988.269	977.333	526.938		8.56195	9.95022	9.93418	9.04422
				'Vim'				90.032	204.07	176.331	86.7854		6.5083	7.67997	7.4703	6.45591
				'Rax'				17.3767	45.9048	27.8162	11.1878		4.19981	5.55167	4.84881	3.60736
				Gfap'				42.3544	93.6419	86.8584	29.3195		5.43811	6.56441	6.45711	4.92218
				NeuN'				0	0	0	0		0	0	0	0
				'S100b'				80.986	49.6805	76.0692	34.1631		6.35731	5.66336	6.26808	5.13599
				'Slc16a1'				24.0349	61.6101	73.281	22.0078		4.64587	5.96832	6.21492	4.52405
				'Slc2a9'				0.410806	0.940827	1.21138	0.207111		0.496519	0.956671	1.14495	0.271558
				'Slc2a1'				170.669	235.647	350.333	115.351		7.42348	7.88659	8.45669	6.86234
				'Slc2a10'				4.15936	6.41872	11.0879	2.34357		2.36719	2.89117	3.59549	1.74139
				'Slc1a4'				11.0806	21.9129	36.3217	7.84683		3.59463	4.51809	5.22194	3.14516
				'Tas1r1'				0	0.243593	0	0.270942		0	0.314515	0	0.345898
				'Tas1r3'				0	0.466616	0	0		0	0.552491	0	0
				'Tas2r113'				1.12265	0	0.893299	0.238312		1.08587	0	0.920903	0.308375
				'Tas2r125'				0	0	0	0		0	0	0	0
				'Tas2r116'				0	0	0	0		0	0	0	0
				'Gnb1'				29.9803	48.8461	39.9835	36.3499		4.95328	5.63941	5.35697	5.22303
				'Gng13'				1.20059	1.28887	1.13795	0.57343		1.13789	1.19464	1.09623	0.653913
				'Plcb3'				4.83247	3.43878	4.76938	3.15221		2.54411	2.15016	2.52842	2.05388
				'Plcb4'				1.16395	1.46057	0.60473	1.24775		1.11367	1.29899	0.682331	1.16848
				'Itpr3'				0.309696	0.421126	0	0.135592		0.389232	0.507035	0	0.183444
				'Trpm5'				0.598348	0	0.00763813	0.103922		0.676582	0	0.0109776	0.142638
				'Chrm1'				0.572256	0	1.13	0.324571		0.652836	0	1.09085	0.405525
				'Chrm2'				0.0191652	0.288042	0.274498	0.00915375		0.0273879	0.36518	0.349929	0.013146
				'Cacna1a'				0.0812801	0.418832	0.796075	0.16499		0.11274	0.504704	0.844848	0.220318
				'Cacna2d1'				0.523227	0.148449	0.287324	0.196354		0.607131	0.199687	0.364375	0.258645
				'P2ry1'				0.567734	2.29861	2.66495	0.942614		0.648681	1.72186	1.87379	0.957999
				'P2rx2'				6.30963	0	0	7.53406		2.8698	0	0	3.09323
				'Scn2a'				0.182229	0.12129	0.00383826	0.1175		0.24151	0.165159	0.00552684	0.160274
				'Scn9a'				0.317902	2.16858	1.76772	0.498894		0.398243	1.66383	1.4687	0.583899
				'Trhr'				0.348021	0.622685	0.513122	0.207779		0.430843	0.698383	0.597528	0.272356
				'Trhde'				1.03565	2.89068	2.6237	0.693884		1.02549	1.96002	1.85746	0.760335
				'Tshr'				3.49256	4.14295	7.28316	1.84323		2.16754	2.3626	3.05018	1.50753
				'Insr'				1.33341	0.953099	2.17574	1.68891		1.22244	0.965765	1.66709	1.42702
				'Oxtr'				0	0.332792	0	0		0	0.414452	0	0
				'Drd1'				0	0.178499	0	0.0610889		0	0.23695	0	0.0855455
				'Drd2'				0.409919	0.0195582	0.0767471	0.0217541		0.495612	0.0279442	0.106679	0.031048
				'Lepr'				5.97397	0	0	3.69437		2.80198	0	0	2.23093
				'Tgfa'				3.82519	0.253296	2.12342	3.87597		2.27059	0.325727	1.64313	2.28569
				'Sema7a'				0.0703499	0.135941	0	0.319207		0.0980825	0.183888	0	0.399671
				'Agt'				52.3289	85.1409	58.5339	31.0002		5.73685	6.42863	5.89564	5.00001
				'Fgfr1'				4.59329	2.55758	4.79532	2.56979		2.4837	1.8309	2.53489	1.83584
				'Fgfr2'				3.17874	2.96632	6.648	7.18347		2.06307	1.9878	2.93508	3.03271
				'Fgf1'				2.09651	2.29354	3.87964	2.06229		1.63064	1.71964	2.28677	1.61461
				'Vegfa'				5.73944	3.05748	2.9652	5.43085		2.75263	2.02058	1.98739	2.68501
				'Vegfb'				41.8493	26.6921	24.1756	40.7704		5.4212	4.7914	4.65395	5.38441
				'Mapk1'				37.1019	36.9504	41.9928	49.1281		5.25179	5.24604	5.42602	5.64755
				'Cldn10'				88.6507	113.511	80.2534	84.17		6.48624	6.83934	6.34436	6.41227
				'Cldn1'				34.6913	3.78942	7.67572	47.4045		5.1575	2.25985	3.11698	5.59707
				'Cdh2'				3.0778	11.1907	12.505	2.43173		2.02779	3.60771	3.75542	1.77893
				'Cav1'				6.2315	17.2848	13.253	7.96364		2.8543	4.19257	3.8332	3.16408
				'Cntfr'				7.58924	27.8261	10.5748	6.93093		3.10253	4.8493	3.53291	2.98749

## Sheet: Fig.3g
	Volcano plot Fig.3g
	NO				UP				DOWN
	gene name	log2 fold change	_-_Log_10_p_value		gene name	log2 fold change	_-_Log_10_p_val		gene name	log2 fold change	_-_Log_10_p_val
	'Hspa5'	-0.505269	3.53441		'Ndst1'	1.07546	5.27084		'Hba-a2'	-3.73101	7.3363
	'Rnf32'	-0.914651	3.32462		'Fkbp5'	2.18298	4.81816		'Hba-a1'	-3.93144	6.92082
	'Zcchc24'	0.908785	3.13622		'Slc6a12'	8.26121	4.71444		'Zfp40'	-1.59851	5.42946
	'Dclre1b'	0.955411	2.99794		'Pim3'	1.09241	4.56067		'Alas2'	-7.15908	5.42481
	'Cxcr4'	0.980646	2.93592		'Kif26b'	5.32806	4.5376		'Slc38a5'	-7.46949	4.48545
	'Iqub'	-0.538589	2.85634		'Slc41a3'	1.2397	4.28067		'Gm15920'	-1.44415	4.46725
	'Zbtb2'	0.868475	2.67304		'Gm15895'	6.77239	4.21968		'Amigo2'	-1.01383	4.18243
	'Pwp1'	0.643437	2.66128		'Abca6'	6.56023	4.0348		'Gm14434'	-3.58808	4.01278
	'Kdm3a'	0.694917	2.65525		'Rarg'	1.5631	3.97775		'Hbb-bs'	-2.90063	3.77242
	'Nop2'	0.681696	2.61232		'Pknox1'	1.4025	3.93193		'Oc90'	-7.6873	3.6131
	'Hist1h4i'	-0.828748	2.60054		'Osbpl3'	1.15786	3.88046		'Hbb-bt'	-4.19638	3.48244
	'Pcyox1l'	-0.618516	2.58124		'Phactr3'	2.58432	3.75139		'Slc25a5-ps'	-6.76778	3.26886
	'Txnl4a'	-0.689683	2.57592		'Olfr558'	7.28369	3.68908		'Cd300lb'	-7.38881	3.13821
	'Arid4b'	-0.774711	2.57522		'Cbln4'	1.60163	3.68036		'Szt2'	-4.27645	3.10716
	'Pmvk'	-0.904581	2.57339		'B3gntl1'	1.77188	3.60618		'Kcp'	-3.37747	2.94251
	'Dcun1d3'	0.637146	2.49189		'Arl4d'	1.61191	3.46926		'Gm13032'	-5.03591	2.9268
	'Zbtb24'	0.820014	2.48616		'Gm20621'	5.95932	3.39428		'Mmp3'	-6.78326	2.81103
	'Sidt2'	0.875348	2.48514		'Aqp9'	4.88925	3.34992		'C78197'	-7.16975	2.77834
	'Chil1'	0.793065	2.45261		'Sp140'	1.3886	3.33107		'Fabp3'	-2.73989	2.69755
	'Zfp938'	-0.756859	2.42566		'Cacnb3'	2.77627	3.327		'Gm26709'	-6.00734	2.69245
	'Ddx27'	0.793379	2.37683		'Hnf1b'	1.65229	3.26202		'Rmnd1'	-1.14622	2.69112
	'Sh2d3c'	-0.922004	2.37592		'Pnpla7'	1.34324	3.2317		'Hspa8'	-1.0628	2.68238
	'Immt'	-0.531342	2.31023		'Gm5868'	7.01039	3.23065		'Gm15852'	-5.34807	2.67489
	'Sphk2'	0.526672	2.28619		'Ppp1r12b'	1.62099	3.17158		'Gm20743'	-1.4594	2.65147
	'Slc7a5'	0.90152	2.26529		'Cyp2b10'	6.90601	3.16745		'Crabp1'	-2.2773	2.6135
	'Rbm4b'	-0.666331	2.2635		'Fn1'	1.74737	3.14842		'Adgrf5'	-3.2469	2.58896
	'Pcyt2'	-0.683823	2.25204		'Mpp3'	2.39644	3.14438		'9330160F10Rik'	-2.44445	2.58713
	'Tbc1d15'	0.753805	2.24564		'Gpx3'	1.68007	3.05144		'Them5'	-6.15284	2.55201
	'Top1'	-0.8179	2.23969		'Dnajb5'	1.38648	2.96698		'Mgarp'	-6.8995	2.47345
	'4632415L05Rik'	-0.923507	2.21872		'Cd209f'	4.62406	2.89906		'Myom3'	-1.68827	2.42865
	'Ccl27a'	-0.806942	2.21708		'Rhoj'	1.45999	2.87908		'Ces4a'	-6.66488	2.42475
	'Zfand1'	-0.442934	2.21302		'Pwp2'	1.08885	2.85881		'Fam69c'	-1.34296	2.40532
	'Cela1'	0.989217	2.17423		'S1pr5'	1.7429	2.85868		'Gm8355'	-1.21948	2.39287
	'Chd1l'	0.999873	2.15318		'Rhou'	1.13066	2.8484		'1700001G11Rik'	-1.77846	2.38505
	'Stip1'	-0.660749	2.14403		'Ppip5k2'	1.56734	2.82369		'Gm4707'	-5.46583	2.37634
	'Ttc19'	-0.789516	2.14347		'Rgma'	1.4337	2.73525		'Cox7a1'	-1.75478	2.33643
	'Abcb8'	-0.485456	2.14247		'Slc10a6'	3.71622	2.71015		'Zfp407'	-2.67133	2.29035
	'Sppl3'	0.801879	2.13224		'Gm35161'	5.86691	2.70834		'Ccnf'	-4.6823	2.26115
	'Mns1'	-0.955895	2.11384		'Apbb1ip'	1.71898	2.68555		'Gm43681'	-6.65244	2.25489
	'Coprs'	-0.717491	2.1097		'Ripk1'	1.28368	2.68499		'2610017A05Rik'	-6.97069	2.23516
	'Asic2'	0.910332	2.09783		'Lmx1b'	5.9682	2.68056		'Mov10l1'	-7.33343	2.2247
	'Nop10'	-0.711344	2.08563		'Etnppl'	2.07299	2.65161		'Gm47207'	-5.2514	2.21228
	'Syp'	-0.965324	2.08158		'Pcdhga7'	1.09939	2.63269		'Gm6712'	-1.52329	2.19033
	'Lynx1'	-0.636189	2.0564		'Slc5a8'	1.9296	2.62349		'Ccnb1'	-6.63864	2.18556
	'Extl3'	0.699398	2.0528		'Twist1'	2.39038	2.60059		'Gm8495'	-1.89766	2.16187
	'Ica1'	0.934441	2.03549		'Txnip'	1.13715	2.58436		'Gad2'	-1.77701	2.12971
	'Hnrnpu'	-0.876298	2.03067		'Gm4631'	7.13865	2.57558		'Gm7405'	-6.33901	2.11483
	'Hspe1'	-0.86496	2.02679		'Ctla2a'	2.70501	2.5754		'Pebp4'	-7.40632	2.11361
	'Fmc1'	-0.886214	2.01644		'Pcdhga3'	2.79626	2.56921		'4930423D22Rik'	-4.12875	2.04947
	'Senp2'	0.636531	2.01437		'Gm5532'	2.02455	2.56547		'Gm19774'	-1.76183	2.03396
	'Tpm4'	0.626838	2.00787		'Tesmin'	4.51639	2.56404		'Gm20501'	-2.16815	1.98952
	'Slc35e1'	0.57033	2.00544		'Syndig1l'	4.53122	2.55354		'Ndufaf6'	-1.15191	1.98428
	'Necab2'	-0.922258	1.98177		'Cers6'	1.06462	2.55294		'Gm38250'	-1.62037	1.98163
	'Gnao1'	0.699574	1.97991		'Zfp697'	1.38768	2.55106		'Gm10925'	-1.33542	1.9761
	'Elf2'	0.815449	1.96147		'Clvs1'	5.86153	2.547		'3110070M22Rik'	-1.42476	1.95503
	'Alkbh8'	-0.531643	1.93715		'Klf7'	1.16965	2.5419		'Rgs17'	-2.37879	1.94949
	'Ankrd24'	-0.669058	1.9272		'Ssh2'	1.57225	2.50476		'Hist1h2bj'	-2.03445	1.91036
	'Fer'	-0.654133	1.92228		'Stn1'	1.01348	2.48622		'Piwil4'	-5.52522	1.90447
	'Nudt2'	-0.474672	1.92046		'Abcb1a'	2.89882	2.46231		'Fcmr'	-7.07191	1.90361
	'Trit1'	0.655656	1.91343		'Ano1'	4.87373	2.45666		'A330048O09Rik'	-1.00894	1.90153
	'Serinc3'	0.636423	1.90507		'Tsc22d3'	1.05969	2.42188		'Syt1'	-1.16001	1.87021
	'Chmp2b'	0.558715	1.89338		'Zbtb16'	2.89498	2.41898		'1700014D04Rik'	-4.40529	1.86603
	'Phgdh'	-0.514772	1.88754		'Ccl6'	3.51168	2.40092		'Gm36355'	-2.32565	1.86411
	'Foxn3'	0.738408	1.8832		'Kcnj14'	5.76783	2.37065		'Gm42697'	-6.98426	1.84543
	'Scn1b'	0.817587	1.87432		'Crb1'	2.03601	2.3112		'1700023F06Rik'	-2.27803	1.84153
	'Klf5'	0.868942	1.87393		'Susd1'	2.53937	2.30421		'Sag'	-3.26314	1.83909
	'Etv1'	0.852331	1.86711		'Cdkn1a'	1.12506	2.30335		'Gm41177'	-4.95898	1.83847
	'Vapb'	-0.580561	1.86531		'Tnfrsf17'	5.72868	2.29204		'Baz1a'	-1.8085	1.83685
	'Rin2'	0.612149	1.8639		'Gm40557'	5.21155	2.26405		'Sema4g'	-3.94421	1.83169
	'2010204K13Rik'	-0.68543	1.86346		'Tmigd1'	2.81821	2.25382		'Fam166a'	-6.01175	1.82056
	'N4bp2l1'	0.914878	1.86232		'Gm12320'	5.67019	2.25129		'Ahsa2'	-1.33284	1.81859
	'Hps1'	0.983393	1.86011		'Nlrc5'	1.42418	2.24971		'Zbtb26'	-1.41924	1.80735
	'Fam114a2'	-0.634801	1.85686		'Klhl40'	5.34115	2.24365		'Chac2'	-1.44023	1.80437
	'Gin1'	-0.578665	1.84738		'Slco2b1'	1.45628	2.24239		'Gm5069'	-1.11554	1.79077
	'Hspa4l'	-0.802862	1.84034		'Galnt15'	5.62715	2.23765		'Gsg1l'	-6.88978	1.78325
	'Cklf'	-0.599882	1.83455		'Kmo'	4.7122	2.2373		'Ndufc1'	-1.04438	1.78144
	'Gm10146'	-0.447304	1.82703		'Ptpn21'	1.24994	2.21818		'Gm15787'	-4.45508	1.77144
	'Trim27'	0.366803	1.8267		'Phf11c'	6.00567	2.21438		'Abcg5'	-3.23903	1.75038
	'Kmt5b'	0.723777	1.80955		'Syt4'	1.78682	2.2049		'Gm26694'	-1.04839	1.74621
	'Topors'	0.610773	1.80636		'4930515G01Rik'	4.04515	2.20396		'Gm11592'	-2.29498	1.74608
	'Fyn'	0.996345	1.80387		'Ranbp3l'	4.02992	2.20202		'Mtfp1'	-1.14587	1.73279
	'Pomgnt2'	-0.493944	1.80255		'Ifitm1'	1.43323	2.20146		'Anks3'	-1.13732	1.72683
	'Cirbp'	0.8002	1.8008		'Trim36'	3.07248	2.19615		'Zgrf1'	-5.04269	1.72412
	'Rgl1'	0.509066	1.78443		'Pde1c'	2.55608	2.18812		'Pcp4'	-2.34265	1.7234
	'Ahnak'	0.57174	1.77493		'Clec4a2'	3.35427	2.18472		'Snx29'	-3.3355	1.72217
	'Fbxo45'	0.885531	1.76361		'Adap2'	2.62097	2.17967		'1110025M09Rik'	-4.51132	1.71958
	'Tob2'	0.60657	1.7608		'Scarf2'	3.04627	2.17399		'Atp5k'	-1.01385	1.71935
	'Serpinh1'	-0.464073	1.7566		'Gimap9'	1.02799	2.17187		'Ms4a8a'	-6.86488	1.71531
	'Mettl2'	0.839574	1.75287		'A330033J07Rik'	3.86584	2.16518		'Ube2c'	-6.03334	1.70402
	'Naa16'	-0.941498	1.74377		'Cfh'	1.7636	2.15165		'Kcng4'	-6.73712	1.69914
	'Mog'	0.716854	1.73403		'Bpifa1'	6.99678	2.14299		'2310014F06Rik'	-1.06137	1.68083
	'Eef2k'	0.84889	1.73309		'Epha5'	1.90017	2.14105		'Ddx23'	-1.06258	1.66681
	'Dcaf17'	-0.99438	1.71726		'A930003O13Rik'	3.4863	2.12836		'Aire'	-4.51818	1.6586
	'Ctu2'	0.545863	1.71581		'Zfp93'	1.02222	2.12186		'Npb'	-3.64861	1.65722
	'Spg7'	-0.769048	1.70391		'5430402O13Rik'	1.56476	2.11899		'Daam2'	-2.14972	1.64934
	'Gsto1'	0.8109	1.70182		'Otoa'	5.42139	2.10962		'P2ry10b'	-6.70054	1.64032
	'Tmed1'	-0.571065	1.69794		'Gm11532'	6.20174	2.08744		'Drd2'	-5.43217	1.62025
	'Lonp1'	-0.742893	1.69646		'Zfp759'	1.53713	2.0711		'F5'	-1.97143	1.61712
	'Ndufaf8'	-0.578581	1.69169		'Zcwpw1'	3.78391	2.06794		'Gm29245'	-6.57405	1.61451
	'Fam76b'	0.8737	1.68825		'Pirt'	7.15695	2.06489		'Dpf3'	-1.56329	1.61312
	'Pigf'	-0.567048	1.68781		'Spice1'	1.37157	2.057		'Zmat4'	-6.61779	1.61235
	'Prdm5'	-0.81774	1.68757		'C630004L07Rik'	4.34271	2.0473		'Cpne7'	-6.01644	1.61072
	'Mkrn2'	0.593444	1.68498		'Gm43511'	5.37313	2.03097		'Tenm4'	-1.34428	1.60265
	'Rcan2'	0.984279	1.68459		'Stk17b'	1.05284	2.02994		'Exoc3l'	-4.77154	1.58781
	'Timm8b'	-0.950657	1.68432		'Inpp5d'	1.51547	2.02614		'Gm10800'	-2.21409	1.58758
	'Ezh1'	0.594589	1.68396		'Gm17108'	5.0293	2.02044		'Arhgap28'	-2.12179	1.5796
	'Gpatch1'	0.789581	1.68176		'Gm10635'	5.9014	2.0136		'Uqcr10'	-1.2081	1.57311
	'Rnf215'	-0.377151	1.68064		'Serpina3c'	6.35585	2.01222		'Dhx8'	-1.31039	1.57131
	'Nek5'	-0.685689	1.67847		'Rasd2'	1.7163	2.00915		'Diaph3'	-1.18192	1.55114
	'Coq8a'	0.681016	1.6783		'Cdh17'	5.27084	2.00359		'Bdkrb2'	-4.04552	1.5421
	'Ddb2'	0.728151	1.67818		'AL591952.3'	1.58571	2.0024		'Pax3'	-6.59708	1.53672
	'Gng12'	0.55522	1.67414		'Bco1'	3.84279	1.9706		'A730017L22Rik'	-1.48024	1.52449
	'Sfrp5'	-0.511583	1.67413		'Enpp3'	6.82967	1.9495		'Gm14018'	-2.89126	1.51539
	'Ttc39c'	0.688906	1.67081		'Klf14'	5.55198	1.94194		'Gm16089'	-1.23457	1.51524
	'Zw10'	-0.804924	1.66881		'Ighm'	1.66782	1.93062		'Gm15860'	-1.1611	1.50908
	'Oma1'	-0.48482	1.66576		'Neurl4'	1.21724	1.9123		'Troap'	-5.72463	1.50679
	'Birc2'	0.6617	1.66254		'Neurl1a'	1.56781	1.90581		'Gm43672'	-1.32605	1.50298
	'Slc6a6'	0.508109	1.66127		'Fam208b'	1.2727	1.89473		'Gm44154'	-5.75261	1.49925
	'Saysd1'	-0.760719	1.65582		'Cxcl1'	1.78203	1.89459		'Mpzl3'	-2.08638	1.49853
	'Rundc1'	0.505173	1.64893		'Gm12766'	6.87024	1.88935		'Zpbp'	-1.31159	1.49423
	'Pnkd'	-0.507564	1.64795		'Tfec'	6.85552	1.88809		'Gm16418'	-1.1759	1.49417
	'Slc37a1'	0.716049	1.6476		'Gpr141'	6.90782	1.88086		'Gm17102'	-4.54625	1.49136
	'Lrrc58'	0.312319	1.64529		'Nfe2l3'	3.12789	1.86319		'Fn3k'	-1.06281	1.4899
	'Aldh1a1'	0.896942	1.6427		'4933402D24Rik'	4.87664	1.85878		'Xkr6'	-3.03701	1.48211
	'Pyurf'	-0.900775	1.63982		'Kng2'	5.99715	1.85831		'Uqcr11'	-1.08905	1.4798
	'Arl2'	-0.521319	1.6286		'Gm42583'	5.37377	1.83813		'Chgb'	-1.43335	1.47291
	'Gm14288'	-0.907992	1.6267		'Dll1'	2.3224	1.82977		'Gm15910'	-1.99254	1.46926
	'Cox14'	-0.598105	1.62578		'Rgs14'	3.67207	1.82036		'Gm16907'	-5.7505	1.46924
	'Cgrrf1'	-0.498231	1.62214		'Ly6c1'	1.94879	1.82029		'Uqcrq'	-1.06224	1.4677
	'Romo1'	-0.821247	1.61461		'Cacna2d3'	1.03106	1.81748		'Apob'	-4.03164	1.45852
	'Rb1'	0.74827	1.61412		'Trim9'	1.5074	1.81266		'Slc24a1'	-6.43567	1.458
	'Smox'	0.805868	1.61257		'Card10'	3.234	1.81102		'Ltbp2'	-4.94564	1.45713
	'Phf3'	-0.761104	1.60642		'Tmprss6'	2.86061	1.80961		'Bhlha15'	-6.42678	1.45329
	'Klf11'	0.870495	1.60557		'4933427G23Rik'	1.67811	1.80757		'Ndufa11'	-1.11641	1.44735
	'Cebpb'	0.570446	1.60005		'Cep85l'	1.43372	1.79884		'Gm35721'	-6.42362	1.44472
	'Frmd6'	0.827403	1.59685		'Gm32017'	5.20663	1.7973		'Ralgapa2'	-2.67421	1.44247
	'Wdr13'	0.687953	1.59125		'Nxpe3'	1.18174	1.79589		'3110045C21Rik'	-1.32146	1.44075
	'BC003331'	-0.773844	1.59101		'Map6d1'	1.35339	1.79021		'Cngb3'	-2.57113	1.44062
	'Foxred2'	0.972486	1.58881		'Tnfrsf21'	1.37783	1.78705		'A330076C08Rik'	-2.91174	1.43265
	'Chd6'	-0.864444	1.58318		'Cpz'	5.8805	1.78432		'Gm45620'	-2.58043	1.43126
	'Dydc2'	-0.671984	1.58091		'Serpina3n'	1.02431	1.78203		'Gm26885'	-4.86437	1.4291
	'D10Jhu81e'	-0.465871	1.57983		'Pom121'	1.02116	1.7804		'Tmem206'	-1.08416	1.42909
	'Bcs1l'	-0.840989	1.57083		'Crhbp'	6.08225	1.77866		'B130021K23Rik'	-2.92291	1.42607
	'Zscan22'	-0.633954	1.57034		'Zfp647'	1.86127	1.76091		'Mark1'	-1.25456	1.42552
	'B3galt4'	0.726808	1.56986		'Rassf10'	1.28608	1.74686		'Akap9'	-1.02419	1.42036
	'Smyd5'	0.681528	1.56879		'Ankrd44'	1.17047	1.74178		'Vamp1'	-2.28701	1.41877
	'Utrn'	-0.870097	1.56646		'Gm26544'	5.7435	1.74016		'Dctd'	-1.42698	1.41349
	'Echdc2'	-0.767118	1.56488		'Chst3'	4.22538	1.7363		'Ndufa1'	-1.28054	1.40668
	'Osbp'	0.654622	1.56426		'Fam83h'	2.49577	1.73348		'Hmcn1'	-1.59897	1.40479
	'Cops9'	-0.790276	1.56246		'Igfbp3'	2.10061	1.73175		'AC127371.2'	-6.35844	1.40422
	'Ercc4'	0.655944	1.56234		'Asap2'	1.64291	1.72872		'Shpk'	-1.02628	1.40052
	'Camkk2'	-0.718477	1.5527		'Olfml2b'	1.30867	1.71887		'Rpl19-ps1'	-1.09991	1.39506
	'Dynll1'	-0.492186	1.54776		'Gm26911'	5.62407	1.71313		'AY074887'	-5.55708	1.39088
	'Rgcc'	0.429375	1.54485		'Clec2i'	6.57248	1.71149		'Haspin'	-5.35482	1.38982
	'March3'	0.848604	1.54081		'Gm9889'	4.6139	1.70883		'Myl7'	-5.5175	1.38678
	'Phb'	-0.500062	1.53871		'Cd209g'	4.26633	1.70182		'Rpl31-ps16'	-3.73567	1.38559
	'Stmn3'	-0.813479	1.53752		'B230217O12Rik'	1.1512	1.69745		'Prrt3'	-1.96487	1.38168
	'Cyp2d22'	0.688567	1.53721		'Fam46b'	1.35057	1.68996		'Cep290'	-1.05653	1.38157
	'Sv2a'	-0.644618	1.53318		'Gm44064'	5.65775	1.68238		'2610203C20Rik'	-1.14754	1.37444
	'Mocs1'	0.961287	1.53208		'Gm11827'	5.5956	1.67694		'Apoo'	-1.18944	1.36716
	'Pcsk2os1'	-0.942294	1.53055		'Olfr56'	1.04659	1.67547		'Gm29538'	-1.26807	1.36458
	'Hspb1'	0.81421	1.52986		'Esrp2'	4.29128	1.67329		'Gabrg2'	-2.17408	1.36199
	'Agl'	-0.897954	1.52775		'Mrvi1'	5.57577	1.67138		'Golgb1'	-1.0321	1.35566
	'Tut1'	0.600242	1.52698		'Ntng2'	4.92439	1.6707		'1500011B03Rik'	-1.0043	1.35035
	'Josd2'	-0.358961	1.52245		'Cblb'	1.4498	1.66873		'Vmn1r4'	-1.66342	1.34894
	'Sltm'	-0.853225	1.52224		'Zfp11'	1.31848	1.6673		'Upf2'	-1.19745	1.34892
	'Nhej1'	-0.825998	1.5222		'Ebf2'	4.51852	1.66599		'6430710C18Rik'	-4.37098	1.3468
	'Abcf3'	-0.320657	1.51455		'Unc13a'	3.52982	1.65966		'Chd3'	-2.06813	1.34374
	'Epm2aip1'	0.483013	1.51151		'Shisa3'	4.47048	1.65945		'Gm14391'	-2.22428	1.33442
	'Gm3571'	-0.74021	1.51066		'Gnb4'	1.13895	1.6568		'Urb1'	-1.00449	1.33278
	'Naa25'	0.461156	1.50319		'Gm43682'	4.95781	1.64337		'Lyzl4'	-6.26222	1.3313
	'Ap4m1'	-0.725152	1.50172		'Il17d'	1.49941	1.63816		'Cenpe'	-6.19551	1.32994
	'Trim11'	0.674588	1.50152		'Gm15743'	1.17883	1.63795		'Tmem245'	-1.09447	1.32697
	'1810013L24Rik'	0.421541	1.49846		'AC102815.3'	5.50801	1.63202		'Gm4221'	-1.22878	1.32679
	'Errfi1'	0.886836	1.49798		'Myh11'	4.03869	1.62927		'Tnrc6c'	-1.40228	1.32256
	'Kctd2'	-0.508852	1.4971		'C5ar1'	1.97042	1.62216		'2010005H15Rik'	-1.80274	1.32235
	'Taf6l'	-0.317096	1.49621		'Gm2479'	5.59713	1.61507		'Gm42466'	-4.53292	1.32127
	'Zfp719'	0.451041	1.49291		'Gm30731'	3.33402	1.61175		'Gm12289'	-5.59975	1.3054
	'Trmt6'	0.617053	1.48533		'Gm44545'	6.52576	1.61085
	'Lysmd4'	0.792793	1.48469		'Cmah'	5.68737	1.61072
	'Slc39a9'	0.52677	1.48364		'Tmem163'	1.86884	1.61057
	'Slc25a29'	0.583376	1.48299		'Gabra5'	1.58135	1.60986
	'Maf1'	0.360701	1.476		'Tigd5'	1.39364	1.60827
	'Ptgr2'	-0.551618	1.47388		'Gm45470'	5.61869	1.60156
	'Uqcc2'	-0.699036	1.47145		'Tlr5'	4.23546	1.60076
	'Vps50'	-0.497373	1.47143		'Prr5'	1.23858	1.60019
	'Poc1b'	0.608169	1.47064		'Rtl9'	5.54865	1.59983
	'Cdk14'	0.616672	1.46975		'Sftpc'	5.43874	1.59391
	'Pex1'	-0.709611	1.46857		'Atp6v0a4'	5.49515	1.59131
	'Fam69b'	-0.881606	1.46845		'Hmcn2'	4.63776	1.59051
	'Tmem186'	0.426547	1.46777		'Amph'	1.26074	1.58408
	'Map2k5'	0.557257	1.4669		'B130024G19Rik'	2.15904	1.57618
	'Pcbd2'	-0.494586	1.46359		'Pole'	3.35637	1.57564
	'Mier2'	-0.665083	1.46177		'Amy1'	2.15329	1.56822
	'Chid1'	-0.67453	1.46142		'Snx22'	2.60924	1.56574
	'Zfp367'	0.703745	1.45557		'Sphk1'	3.08407	1.56245
	'Igsf3'	0.791699	1.45448		'Prpf3'	1.35117	1.56213
	'Liph'	0.972313	1.45158		'Jaml'	3.49237	1.5578
	'Tmem141'	-0.625153	1.45086		'Lrp5'	2.42955	1.55656
	'Rnf40'	0.541378	1.44888		'Gm11525'	3.99932	1.55343
	'Me1'	-0.660183	1.44888		'Osr2'	4.86472	1.55117
	'Eif2ak2'	-0.708985	1.44857		'Gfod1'	3.09039	1.5488
	'Agtpbp1'	-0.587025	1.44766		'Gm17491'	4.8807	1.54835
	'Rmdn1'	-0.559589	1.44751		'2810407A14Rik'	4.03042	1.54184
	'Fxn'	-0.800454	1.44485		'Htra3'	1.38236	1.53947
	'Lsm8'	-0.371878	1.44394		'Adam21'	5.45613	1.53937
	'Slc46a1'	-0.716774	1.4406		'Hypk'	2.08126	1.53394
	'Smug1'	0.716321	1.43959		'Spic'	5.28249	1.53188
	'Gm2614'	-0.762968	1.43889		'Colq'	4.66732	1.53129
	'Tmem147'	-0.901154	1.43865		'6030407O03Rik'	4.76519	1.53108
	'Bbs9'	0.641934	1.4361		'Gm10575'	2.9751	1.52657
	'Mien1'	-0.655902	1.4264		'6530403H02Rik'	4.81344	1.52068
	'Mrps21'	-0.922138	1.42458		'Abca9'	1.2587	1.51524
	'Ciz1'	0.750988	1.42443		'Alg13'	1.18678	1.51454
	'Dnajc15'	-0.592637	1.42176		'Abl1'	1.12204	1.51369
	'Gpr137b'	0.694037	1.41863		'4930552P12Rik'	4.40799	1.50819
	'Sirt1'	0.88478	1.41859		'Dpysl3'	1.86672	1.50768
	'Mpzl1'	0.924047	1.41562		'Mycl'	1.45972	1.50479
	'Eef1akmt2'	-0.360738	1.41464		'H2-Q10'	1.65899	1.50342
	'Coa3'	-0.711441	1.41356		'Bcl9l'	1.30569	1.50311
	'Mthfsd'	-0.610484	1.41282		'Gm44850'	4.98223	1.4966
	'Ubr1'	-0.617632	1.41128		'Gm8995'	2.72214	1.49526
	'Cuta'	-0.683095	1.41107		'D630039A03Rik'	1.36709	1.49476
	'Spsb1'	0.803297	1.41078		'Mctp2'	3.49511	1.49053
	'Plekha1'	0.894007	1.40963		'Ms4a6b'	1.93233	1.48924
	'Sepsecs'	0.628751	1.40407		'Tmem117'	1.01657	1.48823
	'Mrps12'	-0.631026	1.4021		'Snhg15'	1.44632	1.48747
	'Cox7a2'	-0.972784	1.40075		'Brip1'	4.17511	1.47551
	'Zzef1'	-0.769839	1.39709		'Zfp953'	1.83383	1.46956
	'Atp5s'	-0.542946	1.39381		'Gfra1'	1.31302	1.46858
	'Trp53rka'	0.48191	1.39197		'Ago3'	1.26452	1.45941
	'Rnf20'	-0.433174	1.39158		'Shc3'	1.42288	1.45869
	'Hyi'	-0.477636	1.38917		'5430414B19Rik'	1.87013	1.45834
	'Enc1'	0.945555	1.38863		'Cfp'	2.05932	1.44848
	'Nme1'	-0.532559	1.38743		'Selenop'	1.2692	1.44773
	'Mad2l2'	-0.509076	1.3864		'Adcy8'	2.22236	1.44684
	'Lamc2'	0.759239	1.38501		'Tmem178b'	3.56879	1.44278
	'Wsb1'	0.897756	1.38492		'Bcat1'	1.28906	1.44077
	'Epsti1'	0.970056	1.38245		'Gbx2'	1.30209	1.43789
	'Dtwd1'	0.548862	1.38167		'Gm19439'	2.05594	1.43727
	'Pmpcb'	-0.460153	1.38096		'Ddx59'	1.16021	1.43652
	'Hsd17b10'	-0.561972	1.37658		'Rassf2'	1.19718	1.43212
	'Cd320'	-0.773572	1.37533		'Sla'	2.63062	1.43181
	'Eno2'	-0.722614	1.37494		'Itih2'	3.57508	1.4283
	'Evi5'	-0.308604	1.37229		'Sfrp4'	1.19345	1.42678
	'Mrps6'	-0.66369	1.37058		'Il4ra'	1.24181	1.42582
	'Rab5b'	0.435547	1.36994		'Apobr'	3.16538	1.42343
	'Igsf1'	-0.565294	1.36908		'Slco4a1'	3.46934	1.42175
	'Kctd10'	0.449655	1.3689		'Bmp3'	1.51326	1.42063
	'Dhrs7b'	-0.604278	1.36584		'Mat1a'	5.21194	1.41845
	'Wrn'	0.878461	1.36532		'Gm340'	3.6278	1.41631
	'Coq6'	-0.341825	1.36312		'Dusp5'	1.41945	1.41395
	'Rasl10b'	-0.769014	1.36263		'Angptl4'	1.06601	1.40929
	'Gpr155'	-0.735746	1.36227		'C130050O18Rik'	3.26212	1.40863
	'Sec61b'	-0.511146	1.36111		'Sestd1'	1.47524	1.40809
	'1190007I07Rik'	-0.577541	1.36044		'Gm26777'	4.5511	1.40636
	'Bicd1'	-0.537731	1.35735		'Ap4e1'	1.35363	1.3932
	'Timm9'	-0.618024	1.35514		'Kcnj8'	2.09884	1.39238
	'Adam9'	0.623993	1.35384		'Hist1h3a'	5.36996	1.38176
	'Zfp12'	0.815626	1.35288		'Gm20465'	6.18745	1.38118
	'Fkbp11'	-0.925818	1.35237		'Pax6'	1.33558	1.37746
	'Ostc'	-0.375065	1.35124		'Gabrb2'	4.76444	1.3765
	'Tmub1'	0.338873	1.35102		'Sdad1'	1.04147	1.37511
	'Kdm4b'	0.780057	1.35089		'Gm9925'	1.54332	1.37496
	'Cisd1'	-0.862201	1.35057		'9830144P21Rik'	3.39553	1.37204
	'Zfp746'	0.712225	1.35038		'Diras1'	1.62031	1.36591
	'Elmo1'	0.715373	1.34976		'Tpx2'	1.13452	1.36072
	'Nudt14'	-0.534916	1.34867		'Gm12185'	1.11746	1.35909
	'Ndufb3'	-0.544492	1.3478		'Srcap'	1.72888	1.3543
	'Bag5'	0.495302	1.34716		'Fnip2'	1.40391	1.34935
	'2310039H08Rik'	-0.65901	1.34259		'Syna'	2.37964	1.34827
	'Nup214'	-0.757384	1.34177		'Ptprj'	1.02527	1.34796
	'Fastkd3'	-0.608135	1.3375		'Alox5'	3.14733	1.34515
	'Smim26'	-0.918133	1.33456		'Gpr34'	1.45931	1.34495
	'Rps6kc1'	0.755598	1.33184		'Gm13872'	5.16278	1.34418
	'Tyms'	-0.602639	1.3304		'Hrh3'	3.17515	1.34136
	'Fbxw8'	0.438272	1.32998		'Tnc'	2.38249	1.33999
	'Ak3'	0.27679	1.32891		'Kcng2'	2.30686	1.33899
	'Vkorc1l1'	-0.756359	1.32857		'Gvin1'	3.52563	1.33794
	'Prkci'	0.648745	1.32849		'Cdc25b'	2.17406	1.33677
	'Osgepl1'	0.528568	1.32509		'Filip1l'	4.25576	1.33508
	'Pkn1'	0.815835	1.32495		'Sidt1'	5.22079	1.33502
	'Zfp84'	-0.819867	1.3244		'Cartpt'	2.13204	1.33156
	'Itih5'	0.910394	1.32204		'Tcf24'	1.23676	1.33116
	'Pknox2'	0.562846	1.31798		'Asb10'	3.9386	1.32869
	'Atp13a2'	0.668271	1.31739		'Gm6970'	2.84563	1.32566
	'Klhl28'	0.55485	1.31525		'Ptchd1'	2.29603	1.32437
	'Mest'	-0.692195	1.314		'Bmper'	1.36627	1.32167
	'Supt5'	0.350914	1.31385		'Cdsn'	5.97574	1.32026
	'Ten1'	-0.395377	1.31252		'Gm9750'	4.2457	1.31072
	'Zfp94'	0.74052	1.31196		'Efcab6'	1.00239	1.30717
	'Tmem53'	-0.604101	1.31125		'Stard6'	1.00269	1.30496
	'Btbd1'	-0.340005	1.31031
	'Kif16b'	-0.88875	1.30924
	'Pbrm1'	-0.51313	1.30897
	'Fem1a'	0.439329	1.3061
	'Mrpl12'	-0.609465	1.30454
	'Snrpert'	-0.578209	1.30429
	'Rad21'	0.595853	1.30407
	'Adal'	-0.763257	1.30398
	'Ube2d-ps'	-0.437831	1.30225
	'Ets2'	0.615111	1.3017
	'Dnal1'	-0.574328	1.30102
	'Mrpl13'	-0.540393	1.30085
	'6030419C18Rik'	3.80403	1.30075
	'Exoc6b'	0.740089	1.30016
	'Gm26792'	5.96402	1.29931
	'Cxcl12'	1.19206	1.29859
	'Zfat'	2.54553	1.2985
	'Prss55'	-4.08374	1.29848
	'Plb1'	1.32169	1.29841
	'Gjc3'	1.26585	1.29677
	'Gm30906'	5.20911	1.29662
	'Fam219b'	0.891305	1.29537
	'Zkscan7'	1.28607	1.29357
	'Fbxl13'	1.27082	1.29357
	'Gm10039'	-1.28972	1.2933
	'Ctdsp2'	0.577369	1.29053
	'Fam84a'	1.36209	1.29014
	'Cox8b'	-3.41541	1.28961
	'Mapk12'	0.920836	1.2896
	'Zcchc17'	-0.503824	1.28937
	'Nemf'	-0.522987	1.28757
	'9330136K24Rik'	-1.32459	1.28738
	'Mars2'	0.825536	1.28673
	'1700063D05Rik'	-0.912895	1.28637
	'Mgat4b'	0.321908	1.28594
	'2310057M21Rik'	-0.5215	1.2857
	'9330175E14Rik'	0.974007	1.28541
	'Atf6b'	-0.518268	1.2843
	'Mrpl42'	-0.840982	1.28207
	'Hist1h2be'	-0.664597	1.2812
	'Gm28557'	-1.01509	1.28087
	'Aass'	-0.748002	1.28059
	'Padi1'	-2.47561	1.27936
	'Ccl9'	2.13893	1.27786
	'Xrcc5'	-0.446817	1.27765
	'Hsp25-ps1'	1.67014	1.27739
	'Psmg4'	-0.468957	1.27736
	'Orc2'	0.419289	1.27727
	'Galnt14'	-0.87317	1.27704
	'Gm11454'	-3.46283	1.27668
	'Wee1'	0.773891	1.27492
	'2810049E08Rik'	-6.14255	1.27461
	'Ccnd2'	-0.535125	1.27358
	'Kbtbd12'	-6.13394	1.27228
	'Bfsp2'	1.51432	1.27147
	'9030624G23Rik'	-6.19544	1.27063
	'2010110K18Rik'	1.84937	1.27043
	'Hspa1l'	2.86238	1.27011
	'Hnrnpdl'	0.768815	1.26961
	'Arl14ep'	0.470861	1.26929
	'Dhx38'	1.00247	1.26814
	'Hmga1b'	0.656317	1.2674
	'Gm48146'	1.34638	1.26736
	'Glrx3'	-0.985005	1.26709
	'Cox16'	-0.502665	1.26707
	'Pxn'	0.389313	1.26677
	'Ect2'	-1.58549	1.26478
	'Zmym6'	1.44851	1.26475
	'Rps6kb2'	1.14918	1.26461
	'0610012G03Rik'	-0.673506	1.26338
	'Gm4045'	-1.21816	1.26199
	'Zfp788'	0.647358	1.26165
	'Zfp385c'	3.86137	1.26147
	'Atp5g1'	-1.40916	1.26128
	'Rps6ka1'	0.958347	1.26116
	'Tpi1'	-0.533823	1.26097
	'Srfbp1'	0.631837	1.26095
	'Ppp1r9b'	0.621559	1.26008
	'Sdk1'	-3.59861	1.25962
	'Hmga1'	0.459646	1.2582
	'Timm50'	-0.437438	1.25659
	'Ndel1'	0.423257	1.25629
	'Atp5e'	-0.867253	1.25399
	'Ifrd1'	0.703948	1.25379
	'Smim10l1'	-0.38941	1.25371
	'Park2'	-0.843156	1.25296
	'Smoc2'	1.65105	1.2517
	'Gpr137b-ps'	0.598603	1.25138
	'Gm26660'	1.7831	1.25107
	'2610524H06Rik'	-0.589744	1.25105
	'Ric8b'	-0.776751	1.25038
	'Srek1'	-1.05293	1.25038
	'Oxsr1'	-0.687652	1.25025
	'Ccdc112'	1.10058	1.2497
	'Pin1'	-0.510933	1.24952
	'Klf2'	0.710227	1.24923
	'Rnf125'	1.81481	1.24888
	'Gm14539'	-1.05421	1.24754
	'Dazap2'	0.334778	1.24703
	'Gtdc1'	1.23211	1.24653
	'Ints11'	-0.443549	1.24583
	'Crls1'	-0.404474	1.24456
	'Dus4l'	0.857864	1.24359
	'Smoc1'	0.657037	1.24342
	'Tomm7'	-0.736408	1.24287
	'Gm6419'	-0.972953	1.24283
	'Chia1'	-0.565061	1.24229
	'Paf1'	0.510708	1.24147
	'Ppid'	-0.477792	1.24063
	'Cyc1'	-0.659224	1.24037
	'Shroom1'	2.51568	1.2402
	'Mtnr1a'	-6.11536	1.23933
	'Bsg'	-1.20233	1.23838
	'Kazn'	-0.907319	1.23813
	'Tcea3'	-0.674079	1.23788
	'Gm39271'	-6.01792	1.23741
	'Tmem256'	-0.797935	1.23737
	'Gm4668'	5.87038	1.23636
	'Fam167a'	0.95009	1.23554
	'4933417C20Rik'	5.0477	1.23523
	'Ip6k1'	0.459249	1.23512
	'Lmcd1'	0.88247	1.23436
	'Tmem52'	0.707106	1.23388
	'Pde4b'	0.798101	1.23316
	'Kiz'	-0.374412	1.23224
	'Gm10221'	-0.993737	1.23203
	'Plk5'	-2.1865	1.23199
	'Ell'	0.693306	1.23036
	'Peg13'	0.493654	1.22992
	'Aqp11'	-0.797531	1.22969
	'C730034F03Rik'	2.27922	1.22967
	'Gm16845'	2.40255	1.22837
	'Fsip1'	0.827497	1.22781
	'Pdzd9'	3.9668	1.2278
	'Tnfsf8'	-4.92653	1.22757
	'Vsx2'	5.80051	1.22736
	'Kat5'	0.54796	1.22682
	'Trim16'	1.09491	1.22623
	'Rasal1'	4.03194	1.22503
	'Gm15987'	1.99619	1.22501
	'Gm35110'	5.87267	1.22448
	'Kctd8'	0.988472	1.22395
	'Naa38'	-0.790639	1.2237
	'Hcn1'	5.20348	1.22361
	'Irgq'	0.664243	1.22239
	'AC117831.2'	-4.90182	1.22235
	'Gpx6'	-6.38009	1.22225
	'Dsn1'	1.73713	1.22196
	'Ndufb11'	-0.890261	1.22095
	'Kirrel2'	5.03206	1.22078
	'AC144772.3'	5.10299	1.2204
	'Robo4'	3.89718	1.21917
	'Mrpl55'	-0.425756	1.21876
	'Gm29254'	-3.51155	1.2184
	'Gm12966'	0.721081	1.21771
	'1500011K16Rik'	-0.471294	1.21715
	'Ier5'	0.614769	1.21706
	'Pdia6'	-0.342792	1.21703
	'Atp5j2'	-0.926179	1.21697
	'Dcaf6'	1.08862	1.21617
	'Mindy1'	0.51825	1.21612
	'Trappc9'	-0.361147	1.21588
	'Calcrl'	1.07641	1.21508
	'3830403N18Rik'	3.36342	1.21481
	'Ttc7b'	0.64657	1.2148
	'Gm11934'	-6.04626	1.21427
	'Gm2260'	-2.82459	1.21425
	'Shank3'	1.81729	1.21386
	'Arhgef5'	-1.46354	1.2137
	'Gm29491'	-4.48591	1.21369
	'Mbd1'	0.704	1.21352
	'Hist1h2ak'	4.07863	1.21291
	'Bin3'	0.423344	1.21227
	'Gm26520'	5.79996	1.21174
	'Arhgap20'	2.72262	1.21121
	'Plxnb3'	1.13163	1.21101
	'Dcp1b'	0.775842	1.21088
	'Gm44541'	-6.12219	1.2102
	'Taf2'	-0.779599	1.21004
	'Mpc2'	-0.766881	1.21
	'Gm43573'	-3.36996	1.20985
	'Ndufb10'	-0.812742	1.20959
	'2410015M20Rik'	-0.594212	1.20821
	'Mettl23'	-0.689499	1.20802
	'Ndufa4'	-1.1508	1.20791
	'Cox7b'	-0.936567	1.20773
	'Cacna1g'	5.73235	1.20697
	'2810455O05Rik'	4.98933	1.20622
	'Scn4b'	5.72079	1.20591
	'Ano8'	1.11346	1.20524
	'Ddit4'	1.13002	1.20498
	'Dnaja1'	-0.599509	1.20486
	'Gjd3'	3.62602	1.20475
	'Ppp1r15b'	0.412345	1.20458
	'Gm9795'	0.877131	1.20444
	'Lonrf3'	2.31716	1.20442
	'Mmp15'	-1.16921	1.20337
	'Lmo1'	-0.800797	1.20297
	'Gm31108'	5.13113	1.20186
	'Slc20a2'	0.475271	1.20113
	'Col4a6'	2.60293	1.2011
	'Pnoc'	-1.21593	1.20067
	'Dact3'	0.701573	1.20048
	'Zkscan16'	1.1223	1.19999
	'Dgki'	-6.01087	1.19983
	'Fbxo25'	0.461752	1.1995
	'Gm42595'	4.3844	1.19935
	'Gm4956'	5.72192	1.19855
	'Mccc2'	-0.318186	1.19814
	'Ticam1'	-1.63911	1.19755
	'Mthfs'	-0.555854	1.19734
	'Ccdc32'	-0.470548	1.19701
	'Rhob'	0.618041	1.19626
	'Mrpl28'	-0.640693	1.19605
	'Rab32'	1.07658	1.19547
	'Fggy'	-0.477527	1.19499
	'Cacybp'	-0.420691	1.19492
	'Pnma2'	0.947505	1.19434
	'Pcdhga6'	0.895613	1.19397
	'Uqcrh'	-0.984885	1.19367
	'Zfp969'	-1.19309	1.19328
	'Igf2bp2'	1.86904	1.1925
	'Pgrmc2'	-0.290244	1.19223
	'Dio1'	5.69526	1.19178
	'Gm31651'	4.34229	1.19134
	'Gm42984'	0.976329	1.19084
	'Cc2d2a'	-0.735424	1.19077
	'4930405A21Rik'	-1.92293	1.18943
	'Gm12338'	-0.948488	1.1892
	'Dmp1'	3.40082	1.18774
	'Pex5l'	0.93894	1.18684
	'Chmp4c'	3.86373	1.1867
	'Map1a'	-0.969538	1.18617
	'Glrx5'	-0.514186	1.18547
	'Slc25a14'	-0.399466	1.18435
	'Cbx7'	0.492629	1.18433
	'Scml4'	1.05128	1.18412
	'A630009H07Rik'	3.95965	1.18323
	'Gm14662'	3.71148	1.18274
	'2010107E04Rik'	-1.07239	1.18253
	'Gfra4'	3.23386	1.18193
	'Cer1'	5.67289	1.18143
	'Pfn4'	0.668342	1.18125
	'Hrct1'	1.09003	1.18055
	'Ccpg1os'	-0.32857	1.17953
	'Lamtor2'	-0.438942	1.1792
	'Gm45734'	-1.1971	1.17861
	'Adrb2'	1.36883	1.17841
	'Grm5'	-1.44606	1.1783
	'Olfr574'	-5.99008	1.1758
	'Grcc10'	-0.414007	1.17503
	'Pgf'	0.89577	1.17502
	'Ece1'	0.70107	1.17498
	'Gprc5b'	0.735801	1.17473
	'Gm17435'	-2.05555	1.1742
	'Traf6'	0.718932	1.17419
	'Rab6b'	0.624641	1.17393
	'Higd1a'	-0.677756	1.17361
	'Gm13007'	4.4345	1.1736
	'Klhdc8b'	-0.337576	1.17333
	'Tcam1'	4.61819	1.17227
	'1810008I18Rik'	5.69676	1.17199
	'Klf9'	0.721598	1.17189
	'Fam186a'	4.84563	1.17038
	'Mrpl57'	-0.731761	1.17016
	'Uxt'	-0.425532	1.1684
	'Ormdl2'	-0.40706	1.16829
	'Smim12'	-0.329699	1.16764
	'Fbxo42'	0.629794	1.16711
	'En2'	3.84022	1.16705
	'Nos3'	-0.559019	1.16646
	'Mrps33'	-0.638493	1.16635
	'Pax9'	5.7001	1.16573
	'Spata9'	3.10351	1.16491
	'Arl6ip6'	-0.589024	1.16471
	'Tekt2'	0.937154	1.16409
	'Ech1'	-0.320126	1.16404
	'Ptcd2'	-0.396199	1.16336
	'4833418N02Rik'	1.38411	1.1628
	'Sptbn1'	-0.78374	1.16256
	'Rad50'	-0.846408	1.16203
	'C330021F23Rik'	-4.66697	1.16181
	'E030032P16Rik'	-5.9335	1.16137
	'Hpgd'	1.27985	1.16004
	'Mrpl48'	-0.364052	1.15999
	'Fam169b'	-1.33554	1.15979
	'Ltbr'	0.40307	1.15888
	'Klhl21'	0.520707	1.15848
	'Tsnax'	0.286294	1.15803
	'Nr2f1'	0.809211	1.15773
	'Cntn6'	3.54333	1.15662
	'Gab2'	1.17066	1.15662
	'Gm35835'	-5.12208	1.15471
	'Zfp384'	1.00008	1.15462
	'Fmr1'	0.474076	1.154
	'Egln1'	0.336458	1.15378
	'Gucy1a2'	3.66616	1.15342
	'Gm31812'	1.32737	1.1534
	'Gm28438'	-1.20701	1.15282
	'Cox7c'	-0.911369	1.15281
	'Ndufa3'	-0.92036	1.15245
	'Slc22a17'	-1.20009	1.15244
	'Shmt1'	1.00326	1.15213
	'Imp4'	-0.406412	1.15179
	'Mknk2'	0.942758	1.15178
	'Gm2962'	-1.03905	1.1514
	'Pros1'	0.77091	1.15125
	'Lsm7'	-0.322601	1.15116
	'Wrap73'	-0.687963	1.15102
	'Prokr2'	-3.14858	1.15071
	'Frmd7'	-5.98969	1.15048
	'Mcee'	-0.982464	1.14995
	'Gm44731'	4.94453	1.14967
	'Gm10320'	-0.773941	1.14961
	'Klhl33'	5.01562	1.14901
	'Trnt1'	0.521188	1.14894
	'Tmem100'	1.55543	1.14888
	'Pnpt1'	-0.59527	1.14856
	'Cox8a'	-0.899847	1.14822
	'Virma'	-0.444171	1.14781
	'Cbx5'	-0.38241	1.14679
	'Dqx1'	-4.59999	1.14616
	'Cox19'	-0.685247	1.14578
	'Tmem208'	-0.836853	1.14571
	'Clca3a2'	4.86313	1.14535
	'Itih4'	5.02805	1.14534
	'Slc6a4'	4.50947	1.14533
	'Mus81'	-0.418807	1.14493
	'Rbm10'	-0.574629	1.14463
	'Gm10125'	-1.29636	1.14351
	'Cdo1'	0.817688	1.1431
	'Rab23'	0.590894	1.14255
	'Gm5468'	-3.33741	1.1409
	'Atxn7l3'	0.753424	1.1409
	'Asb7'	1.14299	1.1409
	'Lta'	5.73462	1.13975
	'Nr4a3'	1.22021	1.13958
	'Bcl2l1'	0.396441	1.13953
	'2210408I21Rik'	0.607524	1.13876
	'Poli'	-0.76939	1.13869
	'Slitrk2'	2.46035	1.13842
	'D930036K23Rik'	-6.08816	1.13794
	'R74862'	0.814905	1.13778
	'Ppih'	1.0658	1.13734
	'Gm45186'	-5.10629	1.13729
	'Gm32468'	-3.55343	1.13715
	'Lamp1'	0.305589	1.13661
	'4933427E11Rik'	1.70089	1.13654
	'Dkk3'	0.519736	1.13635
	'Gm11966'	-1.08641	1.1359
	'Syt2'	3.19288	1.13519
	'Csnk1e'	0.501547	1.13482
	'Btbd19'	1.00278	1.13456
	'Sumf1'	0.470723	1.13442
	'Gm17597'	5.5882	1.13438
	'Platr22'	-1.88133	1.13423
	'Rtl5'	-1.93998	1.13252
	'Gm45555'	5.62558	1.1324
	'Ehmt2'	-0.575175	1.1324
	'Nhlrc3'	0.711098	1.13212
	'Smtnl1'	-5.89776	1.13206
	'Rbm25'	-0.562046	1.1317
	'Plp1'	0.718277	1.13165
	'Snhg17'	1.83718	1.13138
	'Plet1'	1.27076	1.13103
	'Smc3'	-0.455502	1.13075
	'Zswim1'	0.422358	1.13022
	'Bmp2k'	0.493958	1.12979
	'Zfp180'	0.721206	1.1293
	'Sema3f'	-1.15822	1.12929
	'Acp2'	-0.508581	1.12928
	'Gm15640'	-5.88344	1.12867
	'D11Wsu47e'	0.562491	1.1286
	'Atp5l'	-0.933155	1.12757
	'Gm16170'	2.24929	1.12756
	'Ston1'	2.00156	1.12752
	'Etv6'	0.825742	1.12669
	'Litaf'	0.56082	1.12575
	'Pabpc1'	0.468811	1.12527
	'Col22a1'	2.3537	1.12524
	'Slc7a6'	-0.700204	1.12505
	'Gm4032'	-0.864609	1.1248
	'Kcnj9'	4.98661	1.12411
	'Ubr3'	-0.811341	1.12395
	'BB557941'	-5.86927	1.12258
	'Rnf7'	-0.656987	1.12244
	'Gimap5'	3.09131	1.12239
	'Polr2l'	-0.917432	1.12197
	'Pum2'	-0.495827	1.12106
	'Gsto2'	-0.874799	1.12096
	'Szrd1'	-0.427492	1.12074
	'Zfp760'	-0.908959	1.12064
	'Lin54'	0.876068	1.12047
	'Ap1s3'	4.89552	1.12016
	'Corin'	3.55632	1.11896
	'Bloc1s1'	-0.573383	1.11869
	'Tmem81'	1.43088	1.11819
	'Mrpl20'	-0.685626	1.1177
	'Yae1d1'	-0.293741	1.11697
	'AC122397.3'	2.54733	1.11683
	'Scrg1'	1.24983	1.11672
	'Fhit'	-0.979265	1.11554
	'Sdf2'	-0.511531	1.11529
	'Zfp572'	5.67946	1.11511
	'Nova1'	-1.03923	1.11473
	'Dbn1'	-0.602923	1.11455
	'Srsf5'	0.655441	1.11444
	'Jag2'	-0.878071	1.11374
	'Zfp655'	0.426937	1.11347
	'Gm27252'	2.81556	1.1133
	'Ccdc39'	-0.650357	1.11289
	'Gm28497'	-3.92516	1.11281
	'Gm17281'	-2.48804	1.11223
	'3300002I08Rik'	-1.12624	1.11203
	'Samd10'	-0.517709	1.11197
	'Ifih1'	-0.721149	1.11193
	'Pam16'	-0.87644	1.10851
	'Gm38098'	-5.83495	1.1076
	'Gm10605'	1.7521	1.10588
	'Angel1'	-0.825345	1.10559
	'Ints13'	-0.796737	1.10532
	'Acyp2'	-0.504257	1.10465
	'Slc26a2'	0.717153	1.10446
	'Rilpl2'	-0.310745	1.10433
	'Rundc3a'	0.4869	1.10416
	'Dguok'	-0.572268	1.10405
	'Ankrd37'	-0.780502	1.10293
	'Fmnl1'	4.2967	1.10277
	'Cd101'	3.23245	1.10242
	'Gm13110'	-2.52246	1.10206
	'Pole4'	-0.581277	1.10194
	'Prss36'	-0.518301	1.1019
	'Itpr3'	-3.15685	1.1016
	'Sbf1'	-0.42159	1.10146
	'Trmo'	0.714895	1.10126
	'Tubgcp5'	-0.747614	1.10042
	'Ampd3'	0.540519	1.10023
	'Khnyn'	0.732218	1.09873
	'Ppcs'	-0.574096	1.09839
	'Tacr2'	5.59417	1.09821
	'Gm9790'	-0.893411	1.0977
	'Ube4b'	0.606255	1.09748
	'AC123724.2'	0.940827	1.09737
	'Isca2'	-0.58588	1.09735
	'Npas1'	-2.8729	1.09696
	'Slc39a14'	0.510015	1.09596
	'Pisd-ps2'	1.16157	1.09571
	'Tmem80'	-0.333987	1.0949
	'Gcn1l1'	0.591521	1.09448
	'Tamm41'	0.403257	1.09396
	'Pbdc1'	-0.335289	1.09324
	'Zfp110'	0.464822	1.09293
	'Angptl2'	0.543209	1.09282
	'C130023A14Rik'	4.66867	1.09118
	'Cdt1'	1.64718	1.09111
	'Ankef1'	0.807802	1.09054
	'F830115B05Rik'	-5.91657	1.08968
	'Ankk1'	-5.91657	1.08968
	'Zfp455'	1.18129	1.08965
	'Smim1'	-0.780685	1.08936
	'2810002D19Rik'	-0.558094	1.08836
	'Nkiras1'	-0.504265	1.08826
	'Chd8'	-0.871934	1.08805
	'Bbs12'	1.01227	1.0877
	'Gm14636'	3.20986	1.08759
	'Jchain'	2.85401	1.08741
	'Gm12669'	-1.11177	1.08718
	'Dusp26'	0.856303	1.08705
	'Zfp59'	1.19157	1.08674
	'Slc25a40'	-0.547931	1.08577
	'Pdxp'	0.687273	1.08428
	'Akirin1'	-0.330698	1.08419
	'Pdgfra'	1.17313	1.08416
	'Ddi2'	1.13756	1.08396
	'Timm13'	-0.525399	1.0836
	'Hmbs'	-0.446461	1.08359
	'Itgb2l'	-5.79934	1.0831
	'Ints7'	-0.677856	1.08291
	'Pla2g3'	3.59038	1.08248
	'Rnf41'	0.381527	1.08156
	'Mmp17'	-1.82917	1.08145
	'Rnf6'	0.406961	1.08141
	'Gm10373'	3.64626	1.0801
	'Tsfm'	-0.349452	1.08001
	'Zfp442'	-0.859445	1.07949
	'Gstk1'	-0.425229	1.07934
	'Polr2f'	-0.370492	1.07933
	'Ccdc102a'	-0.580005	1.07932
	'Acsl6'	-0.478814	1.07909
	'Gm42495'	-3.79396	1.07878
	'Tpk1'	-0.744194	1.07876
	'Sec11c'	-0.292521	1.07842
	'Star'	-2.36409	1.07835
	'Gas2l3'	2.29295	1.07811
	'Lpin2'	0.403335	1.07778
	'Stradb'	0.525517	1.07761
	'Robo3'	-2.31822	1.07758
	'Inppl1'	-0.669033	1.07756
	'Mrrf'	-0.496619	1.07746
	'Ddx20'	0.504634	1.07724
	'Dusp1'	0.523186	1.07657
	'Pon3'	-1.16419	1.07633
	'Morc2a'	0.802628	1.07615
	'Atp5g3'	-0.856964	1.07581
	'Plpp4'	2.56671	1.07567
	'Slc6a19os'	3.08771	1.07536
	'Ikbkap'	-0.370081	1.07529
	'Jph3'	3.08475	1.07509
	'Jkamp'	-0.46105	1.07505
	'Arhgap36'	3.01434	1.07473
	'Atp6v0b'	-0.880401	1.07443
	'Kif20b'	-5.81082	1.0743
	'Gm12463'	-5.74421	1.07419
	'Fhl2'	0.860622	1.07417
	'Ndufc2'	-0.579156	1.07402
	'Timm23'	-0.657955	1.07257
	'Akt3'	-0.60981	1.07244
	'Fus'	0.47312	1.06963
	'Vps13b'	-0.832466	1.06948
	'Dcstamp'	5.55543	1.0694
	'Zhx3'	0.559037	1.06932
	'Wdfy2'	0.52483	1.06854
	'Brcc3'	-0.555997	1.06801
	'Erp29'	-0.418635	1.06744
	'Plin4'	4.77062	1.0674
	'Nt5m'	-0.393843	1.06699
	'Ndufs8'	-0.655076	1.06692
	'Ran'	-0.270594	1.06668
	'Rps19-ps4'	-1.12835	1.06619
	'Rps11-ps2'	-1.34517	1.06552
	'Cycs'	-0.814026	1.06519
	'Cd36'	1.27069	1.06471
	'E130307A14Rik'	-0.736229	1.06421
	'Slc20a1'	0.669266	1.06404
	'Dusp7'	0.806373	1.0639
	'Dmac1'	-0.386967	1.06363
	'Gm16152'	-5.82245	1.06362
	'Gm44996'	-5.82245	1.06362
	'Gm38379'	-5.82245	1.06362
	'Reps2'	2.2368	1.06341
	'Mfsd11'	0.717847	1.06295
	'Wwc2'	0.899861	1.06284
	'Tmcc3'	0.647533	1.06275
	'Gm11687'	3.64915	1.06256
	'Gm21738'	-4.39584	1.06225
	'Slc6a17'	-1.30322	1.061
	'Dock2'	-1.72974	1.06069
	'Atox1'	-1.08169	1.06056
	'Eno1b'	-0.470338	1.06054
	'Gnb1l'	-0.627465	1.06053
	'Gm14567'	-0.646235	1.06049
	'Adora2a'	4.73479	1.0604
	'Irf2bp2'	0.505983	1.06018
	'Wdr1'	0.39713	1.05956
	'Ap1s2'	-0.399323	1.05956
	'Bbs7'	-0.73868	1.0595
	'Pus7'	0.821809	1.0591
	'Upk1b'	2.86703	1.05861
	'Anpep'	3.98469	1.05859
	'Nhlrc1'	0.837485	1.05855
	'Zfp276'	1.10943	1.05798
	'Cd53'	1.20385	1.05745
	'Usmg5'	-0.884328	1.05719
	'Zfp607a'	1.84975	1.05712
	'Ssrp1'	0.479939	1.05708
	'Dedd2'	0.441105	1.057
	'Kitl'	0.866396	1.05684
	'Tgfbi'	1.16559	1.05671
	'Fam198a'	-1.13819	1.05638
	'Lrrc17'	5.48369	1.05624
	'Zswim9'	-1.11435	1.05591
	'Slc1a5'	0.69724	1.05549
	'Trim61'	5.46977	1.05529
	'Celf5'	-3.57759	1.05529
	'Erfe'	4.31597	1.0552
	'Fam43a'	1.2083	1.05493
	'Trhde'	-1.00569	1.0549
	'Rpusd2'	-1.86667	1.05478
	'Gm29642'	1.27963	1.05477
	'Haus4'	0.83364	1.05477
	'Haus6'	1.10759	1.05421
	'Cnot9'	0.353147	1.05407
	'Gm6204'	-0.733328	1.0532
	'Morn2'	-0.585716	1.05257
	'Rbm12b1'	1.24537	1.05246
	'Mvb12b'	-0.514709	1.05172
	'Fam20a'	0.756711	1.05086
	'Fam107a'	0.593446	1.05081
	'9330154J02Rik'	4.2721	1.05036
	'Fam3a'	-0.352424	1.04975
	'Cd300a'	1.70349	1.0496
	'Gm7666'	-0.615039	1.04939
	'Irs4'	2.13964	1.04892
	'Tmem126a'	-0.68478	1.04857
	'Fibin'	1.56196	1.04848
	'AC137842.1'	-5.76717	1.04844
	'Gm11185'	-2.11212	1.0484
	'Gm8810'	3.58565	1.04829
	'Senp5'	0.887582	1.04801
	'Fli1'	1.51625	1.04782
	'C9'	-5.76328	1.04738
	'Gm13707'	5.52039	1.04703
	'Apoo-ps'	-1.1266	1.04698
	'Fam129b'	0.710593	1.0469
	'Polr2b'	0.356337	1.0463
	'Gm15104'	-5.67264	1.04616
	'Ccdc9'	0.790415	1.04613
	'Fam89a'	1.58595	1.04602
	'Nploc4'	0.375917	1.04539
	'Mt2'	0.708962	1.04536
	'Ncapg2'	-3.0503	1.04511
	'Mdga2'	0.979611	1.0439
	'BC027072'	-5.75002	1.04375
	'Hapln4'	3.09167	1.04346
	'Cideb'	-1.01476	1.04334
	'Ifnar1'	0.548467	1.04327
	'Gm14472'	-5.74568	1.04257
	'Pnpla2'	0.455632	1.04254
	'Ndufb6'	-0.797118	1.04229
	'C530005A16Rik'	-1.5727	1.04222
	'Slc17a9'	4.39152	1.04186
	'Eno1'	-0.475809	1.0418
	'Hist3h2a'	-0.536286	1.04098
	'Commd6'	-0.386229	1.04048
	'Alkbh2'	0.537251	1.04009
	'Ndufb5'	-0.558016	1.03972
	'Gm13736'	-0.649454	1.03962
	'Slc40a1'	1.38842	1.03961
	'Gm18194'	-0.957244	1.03934
	'Mccc1'	-0.992533	1.03857
	'Kbtbd6'	-4.90858	1.03782
	'5830468F06Rik'	4.72257	1.03737
	'Ptprt'	0.822725	1.03679
	'Rpl13a'	-0.838601	1.03637
	'Iqgap3'	4.79286	1.03599
	'Ikzf3'	3.18075	1.03572
	'Slc45a2'	5.4694	1.03549
	'Cct7'	-0.238034	1.03531
	'Gm11802'	4.6567	1.03507
	'Gfpt2'	0.964364	1.03467
	'mt-Tp'	-1.03919	1.03453
	'Gm14322'	-1.19787	1.03393
	'Mrpl33'	-0.482903	1.03374
	'Mycbp'	-0.331311	1.0334
	'Sbp'	-5.50321	1.03305
	'Gm5763'	-1.03565	1.03287
	'Mast3'	0.957294	1.03271
	'Mrps25'	-0.641623	1.0327
	'Mt1'	0.625071	1.03256
	'Mroh5'	2.88006	1.03168
	'Ankrd39'	0.5662	1.03136
	'Gm43445'	3.53886	1.03109
	'2610002M06Rik'	-0.519532	1.03083
	'Gm6265'	-0.983149	1.03065
	'Spata1'	1.11855	1.03029
	'Nrep'	-0.923433	1.02988
	'Gsn'	0.811571	1.02966
	'Zfp319'	0.706945	1.02782
	'Zfp488'	2.13689	1.02714
	'Slc10a4'	2.96356	1.02675
	'Pex19'	0.353061	1.02674
	'Prdm15'	-1.31485	1.02617
	'Gm6787'	1.76608	1.02538
	'CT030170.4'	-2.99503	1.02536
	'Ndufa2'	-0.593206	1.02514
	'Minos1'	-0.676983	1.02429
	'Gm6563'	-0.520216	1.0238
	'Ndufv3'	-0.922729	1.02307
	'5330417C22Rik'	-1.4902	1.02302
	'D730003K21Rik'	-1.16169	1.02293
	'1110004F10Rik'	0.365999	1.02282
	'Kcna2'	1.10308	1.02236
	'Gm45881'	4.72152	1.02222
	'Terf2ip'	0.405244	1.02219
	'Sohlh1'	5.45582	1.02173
	'Tmem41b'	-0.405593	1.02121
	'Zfp652os'	2.32702	1.02059
	'Zbtb8a'	0.883714	1.02021
	'Gm44812'	-5.66259	1.02
	'P3h3'	-0.798306	1.01936
	'Runx1'	0.792507	1.0193
	'Dok2'	2.81721	1.01888
	'Wnt6'	2.85857	1.0184
	'Gm42502'	-3.99713	1.0182
	'Bcl2l13'	0.58356	1.01809
	'Ero1lb'	-0.559692	1.0176
	'Gm21984'	1.4652	1.01755
	'Gxylt1'	0.526034	1.0175
	'Smim4'	-0.767698	1.01737
	'Mllt11'	-1.14037	1.01726
	'Pde5a'	-1.92388	1.01714
	'Lrrc2'	0.832004	1.01671
	'Ccdc107'	-0.682023	1.01664
	'Gm20597'	5.3697	1.0166
	'Malt1'	1.81442	1.01615
	'Gm6181'	-2.11335	1.016
	'Mobp'	0.698991	1.01549
	'Glt8d1'	-0.345457	1.01547
	'6030468B19Rik'	5.41283	1.01532
	'Eloc'	-0.446746	1.01497
	'Ddx28'	0.480814	1.01484
	'Large1'	-0.698725	1.01479
	'Ccno'	1.13171	1.01473
	'Tspyl4'	0.456558	1.01407
	'Trp53'	0.386494	1.01385
	'Cdkl2'	-0.463898	1.01353
	'Per1'	0.928595	1.01346
	'Gm44065'	1.29413	1.0134
	'Nolc1'	-0.657787	1.01334
	'Pfdn1'	-0.455748	1.01311
	'Gm43300'	-5.63656	1.01298
	'Ccdc160'	-0.750654	1.01272
	'Sap130'	-0.633575	1.01171
	'Nedd8'	-0.516522	1.01157
	'AC121965.1'	-0.80122	1.01151
	'Cux1'	-0.486822	1.01142
	'Acvr1c'	4.87748	1.01127
	'Aamdc'	-0.471951	1.01123
	'Nap1l3'	0.541752	1.01022
	'Gm26789'	-5.62603	1.01014
	'Lcmt2'	0.507618	1.01014
	'Ipmk'	0.632068	1.0099
	'Cbr2'	1.53258	1.00985
	'Sh3kbp1'	-0.688373	1.00976
	'Fgf9'	2.03146	1.00954
	'4930513N10Rik'	2.46296	1.00949
	'Mlxip'	0.876628	1.00942
	'Zmym5'	-0.301678	1.00934
	'Pibf1'	0.572923	1.00932
	'B130034C11Rik'	-1.6803	1.00931
	'Rho'	-5.62196	1.00904
	'Hipk4'	-5.62196	1.00904
	'Phactr2'	-0.877536	1.00854
	'Nisch'	-0.455246	1.00774
	'Chordc1'	-0.76753	1.00722
	'Rbm12b2'	1.12057	1.00705
	'Zfp965'	-2.30073	1.007
	'Gm16433'	0.78662	1.00687
	'Manf'	-0.490423	1.00685
	'Ldlrad1'	-5.61355	1.00678
	'Epx'	-5.61355	1.00678
	'Cdh18'	-5.61355	1.00678
	'Fam50b'	-5.61355	1.00678
	'Gm13448'	-5.61355	1.00678
	'Gm11232'	-5.61355	1.00678
	'Nfkb1'	0.639083	1.00607
	'Kin'	-0.591349	1.00598
	'Efemp2'	-0.352168	1.00572
	'Alg14'	-0.55067	1.00547
	'Lrig2'	0.563066	1.00525
	'Gm11100'	-3.21175	1.00508
	'Zfp966'	-2.51536	1.00503
	'Ror1'	-1.21483	1.00499
	'A330041J22Rik'	1.19433	1.00476
	'Rnd1'	0.849387	1.00472
	'Mta2'	0.368586	1.00395
	'Dnajc18'	-0.292251	1.00345
	'Tvp23b'	-0.412708	1.00327
	'Styk1'	-1.16489	1.00306
	'Siah1b'	0.557902	1.00284
	'A130010J15Rik'	0.600463	1.00258
	'Mpp4'	-5.59691	1.00232
	'Gm26661'	-4.90097	1.0021
	'Naca'	-0.543741	1.00197
	'Cebpd'	0.685284	1.00159
	'Adam8'	1.74149	1.00132
	'Map1lc3b'	0.345911	1.00097
	'Rab12'	0.386729	1.00063
	'Ttc32'	-0.633239	1.00055
	'Dock10'	1.57834	0.999825
	'5730559C18Rik'	1.13939	0.999493
	'BC002163'	-0.713871	0.9993
	'Cxcl9'	1.09726	0.999161
	'Nupr1'	0.940681	0.999086
	'AW046200'	-3.50715	0.99896
	'Gm9934'	5.41238	0.998842
	'Frs3'	0.883527	0.998808
	'Hpca'	-0.93672	0.998489
	'Depdc7'	1.793	0.998134
	'Ndufs6'	-0.700093	0.997762
	'Gtf2h2'	-0.377615	0.997655
	'D7Ertd443e'	-3.13639	0.997346
	'Tmem39a'	-0.535856	0.99674
	'Spred2'	-0.726733	0.996654
	'Gabbr2'	-1.0859	0.996494
	'Cyfip2'	0.587927	0.996343
	'Unc13c'	1.20359	0.996068
	'Thumpd2'	0.814731	0.996048
	'B230118H07Rik'	-0.350844	0.995857
	'Usp45'	-1.10608	0.995683
	'Eif3f'	0.343733	0.993965
	'Atp5o'	-0.735872	0.99396
	'Zfp419'	-1.87826	0.993493
	'F3'	0.654346	0.992998
	'Gm35279'	-1.79061	0.992872
	'Pkp2'	0.567957	0.992396
	'Ppp1r35'	-0.344627	0.992369
	'Sln'	-5.55823	0.991969
	'Cdk11b'	-0.487401	0.991833
	'C1qtnf6'	2.53795	0.991498
	'Tomm34'	-0.292493	0.991334
	'Smim11'	-0.553319	0.991199
	'Mettl14'	-0.539507	0.991033
	'Zbtb44'	0.449007	0.990525
	'Slc33a1'	-0.582021	0.990389
	'Hmgcs1'	-0.481569	0.990247
	'Cgnl1'	-1.51777	0.990094
	'Gm5514'	-0.999351	0.989736
	'2610206C17Rik'	3.48882	0.989463
	'Arih2'	0.552556	0.989331
	'Peg3'	-0.637795	0.989282
	'Brms1'	0.349849	0.988659
	'Eef1akmt1'	-0.548489	0.988599
	'Rtp1'	5.38637	0.9881
	'Dcaf5'	0.433063	0.987856
	'Ccnh'	-0.32799	0.987837
	'Serac1'	-1.14501	0.987483
	'Gm4737'	-0.430064	0.987175
	'Gm9001'	-0.484924	0.986922
	'mt-Co3'	-0.835806	0.986338
	'Sipa1'	1.41954	0.985524
	'Neu2'	-0.685158	0.98551
	'Bank1'	1.70883	0.985216
	'Cnn1'	-0.817411	0.984529
	'Gpsm1'	0.832059	0.984449
	'Gm11520'	-1.32538	0.983946
	'Nsg1'	0.617477	0.983919
	'Tlr13'	2.16096	0.983452
	'Ubl5'	-0.610202	0.98334
	'Gm45786'	-5.525	0.983117
	'Paqr4'	0.49446	0.98225
	'Map3k6'	0.895047	0.982024
	'Slc39a6'	0.386099	0.981714
	'Nrg2'	1.53046	0.981463
	'Gp1ba'	5.41036	0.980701
	'Zfand2b'	-0.529902	0.980593
	'Prdx5'	-0.691125	0.980153
	'Sgol2a'	4.51149	0.979735
	'Tcaf2'	1.14183	0.979451
	'Gm29216'	-0.774527	0.979416
	'Gm45473'	3.93735	0.979249
	'Gm5457'	-1.04408	0.978924
	'Cdr2'	-1.33832	0.978062
	'Gm43461'	4.68377	0.977789
	'Gm6377'	1.76264	0.977518
	'Pet100'	-0.747019	0.976896
	'Notch1'	0.572033	0.976514
	'Trpm7'	-0.426164	0.976096
	'Gm853'	-5.49654	0.975564
	'Gm42858'	-5.49654	0.975564
	'Gm43136'	-5.49654	0.975564
	'Gm28455'	-5.49654	0.975564
	'Gm38248'	-5.49654	0.975564
	'Gm17916'	-5.49654	0.975564
	'Klk4'	-5.49654	0.975564
	'Iyd'	-5.49654	0.975564
	'Nme2'	-0.816863	0.975263
	'Scara3'	0.592603	0.975078
	'Vps36'	-0.494687	0.974679
	'Cox5b'	-0.744935	0.974524
	'Mtm1'	-0.482696	0.974405
	'Zfp345'	5.36796	0.974403
	'1700112D23Rik'	-1.35521	0.974254
	'Apol8'	3.61299	0.974138
	'Gm10108'	-0.978276	0.973984
	'Lif'	3.93342	0.973741
	'Hmgcs2'	1.37518	0.973625
	'Gm11539'	-0.971224	0.973603
	'Mydgf'	-0.405743	0.973406
	'Cdc37'	-0.247741	0.973296
	'Anapc13'	-0.603219	0.973028
	'Gm6863'	-0.591272	0.972679
	'Spdef'	2.10422	0.972676
	'Gm1110'	-0.967032	0.972467
	'Map1s'	0.314715	0.972317
	'Fat3'	-1.27727	0.972111
	'Cd59a'	-0.86446	0.972043
	'Tmem204'	1.74924	0.970381
	'Rufy2'	0.505869	0.969426
	'Gm39473'	-4.94348	0.969146
	'Tor3a'	-0.494541	0.96885
	'Wdtc1'	0.561239	0.96849
	'9230112E08Rik'	4.56902	0.968456
	'Colec12'	0.955911	0.968144
	'Gm26618'	-1.99123	0.968051
	'6430562O15Rik'	-4.75339	0.967968
	'AC122901.1'	-5.46589	0.967459
	'Serping1'	0.57932	0.967226
	'Comtd1'	-1.27474	0.967032
	'Tnfrsf26'	-2.40455	0.966557
	'Polr2k'	-0.504211	0.966447
	'Mypop'	0.918711	0.96619
	'Htr1a'	-5.4599	0.965879
	'Nlrp4f'	-5.4599	0.965879
	'Gm43627'	5.32605	0.965537
	'Dnah7a'	-0.573706	0.965471
	'Gm37174'	4.54652	0.965204
	'Gm10676'	-5.45568	0.964767
	'Cox6c'	-0.73355	0.964761
	'Gm14399'	1.06839	0.964587
	'Arl13b'	0.417032	0.96446
	'5031425E22Rik'	0.747472	0.96419
	'Glyctk'	4.49411	0.96386
	'Mcrs1'	0.23753	0.963386
	'Esrra'	-0.815807	0.963218
	'Csmd1'	1.07284	0.962774
	'Fam210b'	-0.368554	0.961929
	'8030451A03Rik'	3.86133	0.961882
	'Art2b'	-5.44427	0.96176
	'Clta'	-0.450472	0.961538
	'Syngr1'	-0.636379	0.961354
	'mt-Nd1'	-0.797445	0.961202
	'Gm42937'	-5.44202	0.961169
	'2810029C07Rik'	0.770775	0.961164
	'Cnot10'	0.430967	0.961082
	'Slc16a3'	0.695852	0.960813
	'Wars'	0.498347	0.960801
	'2610037D02Rik'	2.8529	0.960768
	'Fgl1'	1.61806	0.960661
	'Uqcrb'	-0.891949	0.960228
	'Gm1673'	-0.579758	0.960113
	'Apol7e'	4.55129	0.960099
	'Zfp566'	1.18811	0.959933
	'Pih1h3b'	0.97545	0.959492
	'Cpm'	0.973615	0.959113
	'Rps15a-ps7'	-0.793032	0.95887
	'Gm30034'	-5.43205	0.958545
	'Pip5k1bos'	-5.43205	0.958545
	'Klra17'	-5.43125	0.958335
	'Gpr26'	3.30857	0.958296
	'Klf6'	0.448131	0.958275
	'Pstk'	-0.462189	0.958215
	'Rbms2'	-0.574523	0.958163
	'Prcp'	0.806875	0.957926
	'Immp1l'	-0.453735	0.957847
	'Snrnp35'	-0.53371	0.957801
	'Atg16l2'	-0.933004	0.957678
	'Sirpa'	0.535003	0.957309
	'Gm45163'	-4.71169	0.957304
	'Mpp2'	0.48988	0.95709
	'Apopt1'	-0.32059	0.957002
	'Sirt2'	0.377165	0.956994
	'Numa1'	-0.491742	0.956692
	'Ttc5'	-0.395778	0.956475
	'Sephs1'	0.280788	0.956006
	'Gm43379'	-2.06373	0.955993
	'E030024N20Rik'	-0.877169	0.955139
	'Epyc'	-5.41424	0.953869
	'Gm10421'	1.07528	0.953464
	'Siglec1'	2.33827	0.953229
	'Gm37529'	4.69758	0.952895
	'Arl5b'	0.783481	0.952802
	'Gm18990'	-5.40573	0.951638
	'Gm4735'	-0.488666	0.95132
	'Tnfsf12'	0.983701	0.951179
	'Gm37504'	5.28837	0.950805
	'Dhrs4'	-0.495413	0.95056
	'Gpatch3'	-0.918786	0.950304
	'Gm48067'	-2.20117	0.950015
	'Ddc'	1.47821	0.949962
	'Gm28437'	-0.994571	0.949847
	'Gm45768'	-3.81466	0.949536
	'Dapl1'	-1.06098	0.949513
	'Gm10179'	-1.03364	0.949425
	'Tgfbr1'	0.612276	0.94902
	'Zfp947'	-0.830186	0.948776
	'Trbc2'	-1.06537	0.948771
	'Pou2f3'	1.73657	0.948697
	'Cdc42se1'	0.415646	0.948691
	'Apold1'	1.58131	0.948647
	'Ldhb'	-0.83652	0.948637
	'Abcf1'	-0.459287	0.948314
	'Zfp428'	-0.422237	0.948271
	'Dcp1a'	0.827217	0.948136
	'Cttnbp2nl'	0.636002	0.947971
	'Mtor'	-0.447916	0.947919
	'Gm9803'	-0.908733	0.947698
	'4732463B04Rik'	4.51419	0.947584
	'Nell1'	0.658868	0.947547
	'Cutal'	-0.796562	0.946541
	'Tnfrsf1b'	1.34222	0.946415
	'Depdc1b'	5.27176	0.946394
	'Alg8'	-0.426719	0.946132
	'Dennd6b'	-0.879962	0.946064
	'Acot11'	-0.423962	0.945717
	'Fam92b'	-0.610037	0.945705
	'Gm35315'	4.1721	0.945637
	'Gm37079'	-5.38278	0.945633
	'Gm10767'	1.73105	0.945075
	'Cisd3'	-0.671793	0.94443
	'Scube1'	0.8951	0.944378
	'Rel'	1.42925	0.94404
	'Lrrc36'	1.0287	0.943943
	'Gm5436'	-0.922015	0.943498
	'Npy'	0.876417	0.943491
	'Gm45495'	-1.45475	0.943478
	'Ptpra'	0.29889	0.94308
	'Ppp3ca'	0.410719	0.942919
	'Col18a1'	-0.773194	0.942773
	'Clybl'	-0.661199	0.942721
	'Tyk2'	1.60006	0.942326
	'Skiv2l'	0.415419	0.942274
	'CT025678.1'	5.352	0.942165
	'Uggt2'	-0.85339	0.942139
	'A730071L15Rik'	-5.3692	0.942088
	'Gm47024'	-5.3692	0.942088
	'Ccna2'	-1.58329	0.941486
	'Atp5l2-ps'	-1.15543	0.941395
	'Tbc1d32'	-0.681335	0.941229
	'Mcam'	-1.38515	0.940471
	'Slfn9'	1.57647	0.940384
	'Gm26809'	0.664522	0.939247
	'Tmem132e'	3.38967	0.939155
	'Gm6444'	-1.2052	0.938806
	'Coa6'	-0.51365	0.938756
	'Eif6'	0.269876	0.938118
	'Gm10053'	-0.802173	0.937939
	'Steap3'	-0.456711	0.937912
	'Nexmif'	-1.36249	0.93759
	'Golph3l'	0.421296	0.937522
	'Nsmce2'	0.261064	0.93736
	'Map10'	0.752056	0.937259
	'Gm37932'	-5.34944	0.93694
	'9930022D16Rik'	-5.34944	0.93694
	'9230104L09Rik'	-5.34944	0.93694
	'Dcbld1'	-0.79168	0.936579
	'Defb11'	-4.64529	0.936409
	'Macrod2'	0.537183	0.936309
	'Hs2st1'	0.484506	0.935941
	'Vpreb3'	0.822613	0.935916
	'Inhbb'	0.768579	0.935529
	'Nxf1'	-0.504516	0.935122
	'Zfyve28'	1.26885	0.934983
	'Map3k1'	1.34705	0.93488
	'Rmnd5a'	0.631274	0.93442
	'Tecrl'	5.28211	0.934383
	'Art5'	5.32481	0.934316
	'Zfp963'	0.673289	0.934176
	'Tbc1d30'	1.13509	0.933884
	'Cox6b1'	-0.665319	0.933621
	'Stxbp3-ps'	0.527847	0.93359
	'Prss57'	-3.35348	0.933473
	'E2f4'	0.422057	0.933467
	'Med28'	-0.280055	0.932866
	'Rimbp3'	-5.33374	0.932857
	'Pot1b'	-1.9603	0.93275
	'Neto2'	0.813756	0.932354
	'Negr1'	-0.780609	0.932307
	'Cc2d1b'	-0.67267	0.931657
	'Atp5j'	-0.738691	0.931629
	'AL844841.3'	5.28939	0.931604
	'Dcaf13'	-0.361558	0.931244
	'Dyrk2'	0.578663	0.931194
	'Vps29'	-0.458792	0.930981
	'Snap25'	-1.27385	0.930728
	'Magi2'	0.640715	0.930683
	'Nat8f4'	0.690816	0.930492
	'Gm37696'	-5.32459	0.930483
	'Gm31121'	-5.32459	0.930483
	'5730455P16Rik'	0.515952	0.930475
	'Grk2'	0.459753	0.930468
	'Arpp19'	-0.326023	0.930345
	'Cdc42se2'	0.538273	0.929724
	'Zfp638'	-0.582126	0.929047
	'Crtap'	-0.478575	0.928927
	'Traf7'	0.358942	0.928897
	'Snapc4'	0.876614	0.928791
	'Wnk2'	0.900106	0.928478
	'Naxe'	-0.312623	0.928192
	'Zyx'	0.612249	0.927974
	'Stk4'	0.564911	0.927951
	'Nop9'	0.449366	0.927937
	'Tomm40l'	-0.584933	0.927882
	'Clasp1'	-0.564332	0.927571
	'Trim5'	-0.79964	0.926974
	'Zfp24'	0.277839	0.926947
	'Trpc3'	3.50004	0.926844
	'Gm37935'	4.56583	0.926831
	'Smdt1'	-0.46437	0.926771
	'Gm7901'	-0.557383	0.926677
	'Slc25a53'	0.58854	0.926608
	'Tuba4a'	-0.96248	0.926465
	'Abcd2'	1.07729	0.925899
	'Wdr18'	-0.30637	0.925766
	'Plekho2'	0.730094	0.925762
	'Tln2'	0.827205	0.925167
	'Gcsh'	0.233246	0.925113
	'Gm5300'	4.41643	0.92472
	'Ndufb2'	-0.838973	0.924673
	'Trhr'	-1.65247	0.924242
	'Gm6335'	-2.32361	0.924059
	'Gm15410'	-1.2498	0.923959
	'Dnajb3'	0.605104	0.923797
	'Eef1a2'	-3.19153	0.923597
	'Brinp3'	1.12072	0.923351
	'Ctu1'	-0.684341	0.923166
	'Gm14127'	-1.74926	0.923087
	'Wdr27'	-0.501482	0.92252
	'Mapk8ip3'	-0.563046	0.922385
	'Tmem171'	3.24006	0.922281
	'9530052E02Rik'	-5.29168	0.921961
	'Dst'	-0.623127	0.921937
	'9130019O22Rik'	-0.714841	0.92144
	'Cd38'	1.19259	0.921103
	'Atp5h'	-0.730108	0.921083
	'Gm20337'	1.53891	0.920879
	'Gm36208'	3.60186	0.920649
	'Tnnt2'	-5.28479	0.920181
	'Crat'	0.483753	0.920063
	'Ehd4'	0.927964	0.91989
	'2410003L11Rik'	-4.6381	0.919627
	'Gm34868'	-4.70105	0.919574
	'Fopnl'	-0.422789	0.919183
	'2810410L24Rik'	0.830656	0.919153
	'Yeats4'	-0.514666	0.91909
	'Zfp92'	1.51257	0.918891
	'Sema5b'	1.46757	0.918283
	'D830035M03Rik'	-1.09479	0.918234
	'1810044D09Rik'	-0.537307	0.917736
	'Hspd1'	-0.30844	0.917722
	'B3galnt1'	0.604092	0.917701
	'Dars'	-0.242233	0.917659
	'Brwd1'	-0.391478	0.917606
	'Gpi1'	-0.530626	0.917457
	'Recql'	0.692931	0.917398
	'Dtx3'	0.375403	0.917251
	'Ccdc90b'	-0.420729	0.917204
	'Tmem79'	1.70821	0.917077
	'Gm10250'	-0.741283	0.916856
	'Hopx'	-0.56213	0.916794
	'Tollip'	0.445856	0.916619
	'Ttc7'	-0.538772	0.916563
	'Pcdhgb1'	1.05234	0.916333
	'Gm28496'	-1.98551	0.916255
	'Mtcp1'	-0.99056	0.916186
	'Vax2'	5.21275	0.916129
	'Gm11713'	2.94889	0.915939
	'Gm37368'	-5.26604	0.915348
	'Ace3'	-5.26604	0.915348
	'AC122035.1'	-5.26604	0.915348
	'Olfr433'	5.2508	0.915306
	'Ndufa13'	-0.68553	0.915065
	'Dmrt1'	-5.2645	0.914951
	'Fcgr2b'	1.3161	0.914105
	'5730420D15Rik'	4.38624	0.914008
	'Chrd'	1.59597	0.913652
	'Hnrnpd'	0.387719	0.912686
	'Mrpl18'	-0.478088	0.912665
	'1500035N22Rik'	-1.7998	0.91258
	'Gm20404'	4.54335	0.912275
	'Ablim2'	0.860775	0.912169
	'Fbxo44'	-0.342875	0.911818
	'Vsx1'	-5.25232	0.911817
	'Gm26973'	-1.45222	0.911671
	'6330418K02Rik'	-0.89948	0.911615
	'Gabrr2'	0.895723	0.911475
	'Rpl38'	-0.499858	0.911099
	'Gm26534'	-1.31477	0.910562
	'Ndufs1'	-0.36363	0.910511
	'Adcyap1'	4.47502	0.910398
	'Trappc2l'	-0.581388	0.909688
	'Lipt1'	0.720751	0.909601
	'Olfr482'	1.54388	0.909224
	'Mcm9'	-0.591012	0.908919
	'Rsad2'	0.796587	0.908789
	'Arhgef10'	0.826063	0.908623
	'Fam131a'	-0.521517	0.908607
	'Rwdd2b'	-0.876403	0.90839
	'Sult1a1'	0.815869	0.908367
	'Ndufs5'	-0.666644	0.908076
	'Lrrc8a'	0.861909	0.907969
	'Gm4430'	1.07344	0.907888
	'Tmod2'	0.507012	0.907747
	'Aatf'	0.399155	0.907488
	'Gm30747'	4.53372	0.906993
	'Ddx6'	0.407261	0.906717
	'Hdac8'	0.563512	0.906502
	'Ndufb4'	-0.438563	0.906335
	'2310002F09Rik'	-4.62965	0.906081
	'1700016H13Rik'	-5.22982	0.906039
	'Prss35'	-5.22953	0.905964
	'9530013L04Rik'	-5.22953	0.905964
	'Gm11587'	-5.22953	0.905964
	'Gm44758'	-5.22953	0.905964
	'Pomgnt1'	-1.01544	0.905906
	'Gm48583'	0.30017	0.905882
	'Tex22'	3.39105	0.905739
	'Itk'	3.07226	0.905718
	'Inpp5j'	1.32444	0.905436
	'9330159F19Rik'	0.95121	0.905409
	'Chtf18'	1.71281	0.905376
	'Gm47414'	-5.22718	0.905362
	'Gm37570'	-5.22478	0.904747
	'Pycrl'	-0.353086	0.904571
	'Gm29336'	-5.22358	0.904439
	'Gm44869'	-5.22345	0.904405
	'Ska2'	-0.373368	0.903996
	'Clcn2'	0.58786	0.903944
	'Gfm2'	-0.550716	0.903593
	'Gm5173'	-5.22004	0.903532
	'Gm8416'	-5.22004	0.903532
	'Gm12149'	-5.22004	0.903532
	'Mbnl1'	0.543171	0.903183
	'Gm9816'	-0.321408	0.903181
	'Fmnl3'	-0.888856	0.902693
	'Fxyd6'	1.24345	0.902589
	'Spink4'	-5.2153	0.902318
	'Sipa1l2'	0.869981	0.902122
	'Igfn1'	-3.30695	0.901821
	'Gm15651'	-4.08051	0.901757
	'Gm34225'	5.19688	0.901566
	'Kdm2a'	0.596528	0.901525
	'Snx6'	-0.315196	0.901469
	'Gm45104'	5.19392	0.900815
	'A4galt'	0.871217	0.900796
	'Tac1'	2.18547	0.900603
	'Cdcp2'	-5.20708	0.900215
	'Gm20139'	-5.20708	0.900215
	'2310009A05Rik'	-0.582899	0.90012
	'Drd4'	4.45288	0.900113
	'Ces1d'	0.725311	0.899963
	'Cbr1'	-0.546184	0.899805
	'Gm47830'	-5.20502	0.899688
	'Olfr183'	-5.20502	0.899688
	'Map7d2'	0.617596	0.899621
	'Mettl26'	-0.601116	0.899192
	'Slc44a3'	0.712385	0.898562
	'Gm6741'	-0.977265	0.897908
	'Gm38910'	-1.58869	0.897867
	'Lcorl'	0.929705	0.897858
	'Calml4'	-0.871948	0.897255
	'Slc27a6'	5.16708	0.897247
	'Jph1'	-2.47366	0.896953
	'Abca2'	-0.803465	0.896558
	'6720489N17Rik'	-0.576205	0.896369
	'Map3k8'	1.05885	0.896308
	'Eif4a3'	0.245351	0.896292
	'Gm37170'	4.42736	0.896242
	'9330179D12Rik'	-0.811948	0.896241
	'Arsj'	2.01509	0.896167
	'Dtwd2'	0.993999	0.896038
	'Fam221b'	-1.0578	0.895962
	'Gm14148'	-3.18662	0.89567
	'Fkbp9'	-0.282234	0.895641
	'Pigp'	-0.456297	0.895638
	'Il12b'	-5.18867	0.895515
	'Ndufab1'	-0.526056	0.89544
	'Cdk19'	0.980759	0.895412
	'Cys1'	-0.701516	0.895388
	'Gm45449'	5.17183	0.895216
	'Incenp'	-1.52187	0.895144
	'Baiap3'	-0.815552	0.894882
	'Dscc1'	5.16952	0.89463
	'Il1r1'	1.06187	0.894535
	'1110046J04Rik'	-0.542807	0.894471
	'Rpl36a-ps3'	-0.991481	0.89428
	'Gm47157'	0.958354	0.894272
	'Crispld2'	1.28824	0.893998
	'Timm22'	-0.440545	0.89396
	'Baz2a'	0.730512	0.893602
	'Gm5776'	-0.552826	0.893383
	'Cpt1c'	-0.321636	0.893353
	'Rabif'	0.429302	0.893338
	'Gdf11'	-1.08203	0.893265
	'Tpt1-ps6'	-1.41061	0.893257
	'Spata5l1'	-3.02755	0.893068
	'Hsd17b13'	5.16302	0.892985
	'Elovl2'	0.809298	0.892797
	'Gm10874'	-2.83211	0.892578
	'Gm37370'	4.36204	0.892478
	'mt-Tn'	-1.32388	0.892445
	'Slc41a1'	0.466241	0.892147
	'Tm9sf1'	0.321823	0.89214
	'1810059H22Rik'	-0.857009	0.892062
	'Hnmt'	-0.732865	0.892056
	'Gzmm'	-3.45324	0.892031
	'Acox3'	0.483351	0.891894
	'Gm5421'	-1.25573	0.891777
	'Xpc'	0.6811	0.89132
	'Sec61g'	-0.479919	0.891227
	'Cdh20'	-3.26709	0.89068
	'Klhl2'	-0.680886	0.89066
	'Mdh1'	-0.719259	0.890484
	'Gfra3'	5.1531	0.89048
	'Znrd1'	-0.365875	0.89029
	'Uchl3'	-0.470834	0.890276
	'Herc1'	-0.431504	0.890088
	'Fabp3-ps1'	-1.88326	0.889877
	'Gm16087'	-5.16607	0.889758
	'4930405N21Rik'	-5.16607	0.889758
	'Gm44226'	-5.16607	0.889758
	'Mir155hg'	-5.16607	0.889758
	'Setdb2'	0.922682	0.889716
	'Mtch2'	-0.34286	0.889582
	'Borcs5'	-0.349218	0.889284
	'Bicdl2'	5.12299	0.889218
	'Thbs1'	0.886597	0.88916
	'Camk1d'	-0.79734	0.889011
	'Ercc6l2'	-0.688326	0.888885
	'Meis3'	-0.583869	0.888515
	'Pds5a'	-0.537084	0.888508
	'Plxna4'	1.03779	0.888489
	'Gm15441'	0.798321	0.888336
	'Flvcr1'	0.760509	0.888294
	'Ccsap'	1.6023	0.888238
	'Txk'	2.74839	0.887996
	'Rbck1'	0.302528	0.88792
	'Gm12409'	-5.15837	0.887798
	'Paxip1'	0.510612	0.887588
	'Reep4'	-0.609334	0.887408
	'Tdrd6'	5.14009	0.887195
	'Nmt2'	0.612485	0.887049
	'AC116487.3'	0.885797	0.886616
	'Slc12a1'	-5.15186	0.886144
	'5730403I07Rik'	4.44651	0.886054
	'B230319C09Rik'	-1.12234	0.885809
	'Cmc4'	-0.554539	0.885664
	'Bard1'	-5.14985	0.885636
	'Riox1'	0.457469	0.885444
	'Eprs'	-0.442938	0.88498
	'Upk3b'	5.12729	0.883971
	'Gm37805'	3.93358	0.88375
	'Elob'	-0.599726	0.883731
	'Letm2'	-0.707329	0.883488
	'Ccl17'	1.09989	0.883384
	'Slc22a21'	1.03315	0.882971
	'Cyth1'	-0.44259	0.882691
	'Spata3'	-1.24461	0.88263
	'Gm14494'	-0.565066	0.882547
	'Mst1'	-5.13736	0.882466
	'Ppp1r13b'	0.552248	0.882438
	'Slc17a8'	3.24535	0.881799
	'Adamts4'	1.13962	0.881706
	'Gpat3'	0.730066	0.881606
	'Krtap7-1'	-5.13254	0.881244
	'Klhl11'	1.0142	0.880963
	'Snrpd2'	-0.394997	0.880954
	'Ndufb7'	-0.666987	0.880685
	'Tmem251'	-0.598399	0.880483
	'Nrm'	0.631496	0.880375
	'1110065P20Rik'	-0.520299	0.880306
	'Fpr2'	3.05404	0.880197
	'9530056K15Rik'	2.81543	0.879873
	'Ubtd1'	0.471591	0.879753
	'Wdr17'	-0.943736	0.879517
	'Gm37027'	2.19617	0.879448
	'Gm10603'	-3.63125	0.879305
	'AC163664.1'	4.29922	0.879058
	'Dnaic1'	0.698912	0.878925
	'Anxa8'	0.886853	0.878865
	'Ppme1'	-0.418688	0.8788
	'Tnfrsf1a'	0.443637	0.878785
	'Cyp1b1'	0.747809	0.878745
	'Tex10'	0.417876	0.878734
	'Creb3l3'	-5.1222	0.878628
	'Dhfr'	-0.444231	0.878422
	'Zfp251'	0.526102	0.878296
	'Gm9877'	4.62543	0.878256
	'Nckap5'	1.22738	0.878084
	'Sez6l2'	0.80942	0.877833
	'1810037I17Rik'	-0.261121	0.877825
	'Nhlrc2'	0.531238	0.877774
	'Gm10012'	-1.33077	0.877424
	'Fam25c'	-1.06143	0.877338
	'D030040B21Rik'	5.10088	0.877334
	'Slc16a2'	-0.44282	0.877056
	'Gm14372'	5.08086	0.877054
	'P2ry6'	1.30618	0.876905
	'Sra1'	-0.457425	0.876848
	'Zfpm2'	-1.08061	0.876618
	'Gm9887'	3.25935	0.876287
	'Gm45351'	1.27432	0.876278
	'Gpr160'	1.86167	0.875855
	'Triqk'	-0.429355	0.87556
	'Arid5a'	0.638076	0.875503
	'Hmox2'	-0.331435	0.875199
	'Gzma'	-5.10852	0.875169
	'Gm12514'	5.09165	0.875021
	'Zfp689'	0.635445	0.874951
	'Atp7b'	1.64062	0.873826
	'Bhlhe22'	1.97407	0.873787
	'Gja4'	1.17618	0.87373
	'Acaa2'	-0.680393	0.873583
	'Gm12602'	-5.09937	0.872861
	'Gm35326'	-5.09937	0.872861
	'Bbs10'	-0.741979	0.872806
	'Ndufa6'	-0.622404	0.872498
	'Coq10b'	-0.41208	0.872417
	'BC028777'	3.2489	0.87186
	'Gm42731'	5.07823	0.87166
	'Vta1'	-0.316238	0.871504
	'Rhbdd2'	-0.312722	0.871106
	'Cfap69'	0.481558	0.871069
	'Tarsl2'	-0.558514	0.871018
	'Rprd1a'	-0.459081	0.870424
	'Dubr'	1.7435	0.870156
	'4930592C13Rik'	3.27374	0.87006
	'Gm9057'	2.60458	0.869973
	'Gm13370'	-0.578263	0.869806
	'Gm44000'	0.728429	0.869686
	'Bdnf'	5.07024	0.869664
	'A830011K09Rik'	1.00306	0.869566
	'P4ha1'	-0.380182	0.869528
	'Pcnx'	-1.10765	0.869462
	'Utp14b'	0.822096	0.869417
	'n-R5s96'	-4.54594	0.869194
	'Pla2g5'	-0.572409	0.869177
	'Runx2os2'	-5.08358	0.86888
	'Plpp1'	-0.269556	0.868815
	'Stx12'	0.323676	0.868808
	'Mfng'	1.57447	0.868746
	'Wdr33'	-0.301712	0.868704
	'Tmem39b'	0.520372	0.868693
	'Cyp27a1'	0.772853	0.868174
	'Fkbp6'	5.06427	0.868172
	'Oxt'	1.97029	0.867931
	'Gjb6'	0.58889	0.867897
	'Dnajc30'	-0.296711	0.867823
	'Camk2g'	-0.826681	0.867592
	'Gm14586'	-0.49969	0.867544
	'Tep1'	1.03863	0.867469
	'Slk'	-0.677328	0.867073
	'Tbata'	1.39622	0.866817
	'Extl2'	0.349779	0.866758
	'Ces2b'	-5.07489	0.866695
	'4930513N20Rik'	-5.07489	0.866695
	'2510017J16Rik'	-5.07489	0.866695
	'Fmo9'	-5.07489	0.866695
	'Lefty2'	-5.07489	0.866695
	'Ccdc63'	-5.07489	0.866695
	'Trbv17'	-5.07489	0.866695
	'Tssc4'	0.31469	0.866677
	'Gm40893'	-5.07471	0.866648
	'Ang2'	-5.07462	0.866626
	'Slc5a2'	-5.07462	0.866626
	'Lman1l'	-5.07462	0.866626
	'Platr23'	-5.07462	0.866626
	'Gm7596'	-5.07462	0.866626
	'Gm42888'	-5.07462	0.866626
	'Tbc1d2b'	1.01659	0.86625
	'Zmat2'	0.281228	0.866133
	'Gapvd1'	0.426874	0.866098
	'Gm15348'	-4.24968	0.865875
	'Galnt10'	-0.534417	0.865758
	'Clpp'	-0.348961	0.865574
	'Gm44832'	5.05332	0.865439
	'Gm37297'	5.05332	0.865439
	'Taf4b'	-1.01532	0.865414
	'Gm15579'	-1.71363	0.865232
	'Zcchc9'	-0.50199	0.864794
	'Trmt2b'	-0.568146	0.864694
	'Plin1'	-2.85529	0.864571
	'Mafk'	0.685458	0.864543
	'Dctn4'	0.306353	0.864533
	'Polg2'	1.04683	0.864352
	'Cdkl3'	-0.88157	0.864346
	'Nup85'	0.31035	0.86431
	'Gm14410'	-0.596963	0.864049
	'Slc25a3'	-0.600503	0.863725
	'Eif3j2'	0.695553	0.86357
	'Uri1'	0.366532	0.86355
	'9430065F17Rik'	-0.96813	0.863542
	'Cln8'	0.514422	0.863473
	'Mast2'	-0.792571	0.863403
	'Xylt2'	-0.514917	0.863307
	'Pus7l'	2.20964	0.863187
	'Kcnf1'	2.52161	0.862391
	'6330410L21Rik'	-5.05523	0.861757
	'Mtmr12'	0.559673	0.861517
	'Mgme1'	0.629678	0.861325
	'Ndufs7'	-0.501611	0.861178
	'Klhdc2'	-0.390938	0.861112
	'Gm8213'	-3.12843	0.861044
	'Ndufab1-ps'	-0.565506	0.860826
	'Creld1'	-0.578042	0.860669
	'Gm44296'	-5.05027	0.860513
	'Gtf2h5'	-0.502794	0.859849
	'Pmp22'	0.595322	0.859422
	'Gm44808'	-5.04543	0.8593
	'Plcd3'	0.480855	0.859293
	'Nfkbid'	1.55325	0.859292
	'Scgb3a1'	4.03459	0.859111
	'Alg11'	0.540714	0.858884
	'Gpat2'	5.02661	0.858791
	'Smim20'	-0.410787	0.858568
	'Marcks'	0.429083	0.858372
	'4632404M16Rik'	5.02482	0.858348
	'Bcl6'	0.7155	0.857886
	'Dhodh'	-0.519115	0.857867
	'Rasal2'	-0.439069	0.85775
	'Arsi'	-0.849527	0.857488
	'Gm20300'	-0.544989	0.857301
	'Fundc2'	-0.420735	0.856969
	'Gm43646'	-3.83879	0.856541
	'Klhl42'	0.514202	0.856474
	'Gm4895'	-0.638351	0.856271
	'Lrrtm3'	-1.09484	0.856138
	'Kat2b'	0.454954	0.856065
	'Sh3rf2'	-1.50397	0.855808
	'Erich1'	-0.614496	0.855579
	'Dlg2'	2.53964	0.855516
	'Nhsl2'	-1.29628	0.855513
	'Abhd6'	-0.377494	0.855398
	'Lrrc8b'	0.649458	0.855269
	'Slc34a2'	2.72406	0.855018
	'H3f3a-ps1'	-0.459	0.854978
	'Ppan'	0.370805	0.854818
	'Cldn14'	1.81202	0.854694
	'BC024139'	2.54541	0.854587
	'Hspa1b'	-0.632914	0.854491
	'Rpl21-ps15'	-0.50534	0.854099
	'Cnih4'	-0.342791	0.853951
	'Chadl'	0.645813	0.853051
	'Mylip'	0.921679	0.852876
	'Mad2l1'	0.470862	0.852806
	'Slc22a4'	0.828721	0.852565
	'Thap4'	-0.874166	0.851979
	'Samd1'	-1.35431	0.851722
	'Lyplal1'	-0.388783	0.851464
	'Zbtb43'	0.565281	0.851394
	'Gm6749'	-1.30015	0.851281
	'Itgb1'	0.297592	0.850678
	'Tti2'	0.549148	0.850652
	'Sec13'	-0.234721	0.850564
	'Sh3glb1'	0.353843	0.850239
	'Gcdh'	-0.329923	0.850138
	'Rfc1'	-0.593136	0.849874
	'Sh2d5'	0.88657	0.849805
	'Rbm41'	-2.19336	0.849777
	'Mcub'	0.721226	0.849497
	'Nupl2'	0.52805	0.848757
	'Zfp977'	-2.6509	0.848589
	'Gm28417'	-2.69163	0.848562
	'Myl6'	-0.526081	0.848312
	'Wdr60'	-0.695713	0.848284
	'Zfp236'	0.970382	0.848165
	'Myadm'	1.43945	0.847985
	'Syde2'	0.635876	0.847981
	'Phyhd1'	1.58164	0.847928
	'Gamt'	-0.64032	0.84765
	'Hdhd3'	-0.846376	0.847538
	'Rps15a'	-0.52038	0.847427
	'Gm12231'	-0.634823	0.846882
	'Whamm'	-0.491892	0.846815
	'Sstr1'	2.96064	0.846717
	'mt-Rnr1'	-0.673779	0.8467
	'Gm44706'	4.42505	0.8467
	'Pgam1'	-0.37273	0.846513
	'Pcyt1b'	-0.591638	0.846214
	'Ddx10'	0.65614	0.846106
	'AU040972'	1.5576	0.846044
	'G630030J09Rik'	4.49122	0.84566
	'Eprn'	-0.781358	0.845188
	'Mut'	-0.362388	0.844996
	'Coq9'	-0.472776	0.844678
	'Ttll1'	-0.418321	0.844671
	'Gm30648'	4.96919	0.844575
	'Sfn'	0.992154	0.844243
	'Ddx31'	-0.573594	0.844103
	'Nbl1'	0.580261	0.84371
	'Hist1h1c'	0.403635	0.84341
	'Sort1'	0.562856	0.843216
	'Gm26519'	-4.97936	0.842814
	'Olig3'	-4.9784	0.842577
	'Gm26810'	4.95955	0.8422
	'Zfp14'	0.64958	0.842032
	'Tmem165'	-0.279373	0.841954
	'Mrps35'	-0.427911	0.841892
	'Clk3'	-0.273365	0.841776
	'Ckmt1'	-1.29072	0.841265
	'Gm19426'	-1.01958	0.841105
	'Gm11630'	-1.78289	0.84094
	'Dhcr24'	-0.786426	0.840686
	'Gm36210'	-4.97034	0.840574
	'Slc1a1'	2.09313	0.840469
	'Hikeshi'	-0.336407	0.840293
	'Galnt3'	1.65058	0.839654
	'Magoh'	-0.3505	0.839496
	'Gm32090'	3.8513	0.839473
	'Myo9b'	-0.851775	0.839472
	'Rwdd1'	-0.336146	0.838944
	'Gm34280'	4.27661	0.838591
	'Mtif3'	-0.460968	0.838506
	'Sulf2'	0.802207	0.838438
	'Slc12a9'	0.36703	0.838338
	'Acvr2b'	0.546913	0.838291
	'Apod'	0.897766	0.838139
	'Ebpl'	-0.475048	0.838046
	'Sec14l4'	-0.436875	0.837987
	'Tfpi'	0.932725	0.837973
	'Gm26798'	-4.45581	0.837938
	'Sep 03'	0.599897	0.837668
	'Gabrq'	4.9409	0.83761
	'Me3'	-0.748419	0.837362
	'Gm43121'	-4.95594	0.837004
	'Ift74'	-0.518815	0.83665
	'Cops2'	-0.307294	0.836591
	'Gm44117'	-3.37767	0.836576
	'Grm2'	-4.95368	0.836444
	'Cep19'	-0.458643	0.836428
	'Pomp'	-0.432597	0.836308
	'Gm12708'	3.04807	0.836242
	'H1f0'	0.309258	0.835941
	'Epc1'	0.441576	0.835808
	'Dpp8'	0.495273	0.835781
	'C230066G23Rik'	-4.95092	0.835762
	'Tacc1'	0.540752	0.83573
	'Rims3'	-0.584107	0.835665
	'Gm12447'	1.51447	0.835653
	'Rad23b'	-0.481672	0.835294
	'Gm37092'	-4.94877	0.835228
	'Gm47941'	-4.00696	0.834768
	'Cog8'	0.341473	0.83453
	'Churc1'	-0.459254	0.834161
	'Inha'	3.18521	0.834025
	'Clec3b'	0.722587	0.83374
	'Sephs2'	0.300274	0.83351
	'Efnb2'	0.788675	0.833296
	'Fezf1'	1.97555	0.833014
	'F13a1'	2.74831	0.833009
	'Slc25a34'	3.05569	0.832998
	'Tlcd1'	-0.336861	0.832835
	'Gga1'	-0.384679	0.832378
	'Il34'	0.785302	0.832128
	'Cspg5'	0.404278	0.831905
	'Ndufb8'	-0.500654	0.8318
	'Pstpip2'	1.87404	0.831496
	'Cap2'	-0.727312	0.831184
	'Adap2os'	3.30997	0.830751
	'Stub1'	-0.359555	0.830685
	'Nfkbia'	0.573295	0.830223
	'Fam160a2'	0.324168	0.83022
	'Lysmd1'	0.486008	0.830124
	'Rims2'	0.601551	0.829953
	'Pttg1ip'	0.284121	0.829727
	'Ccdc15'	0.904944	0.829287
	'Cdh12'	2.611	0.829265
	'Gm43210'	-4.92355	0.828998
	'D7Bwg0826e'	-2.71176	0.828803
	'Gm37233'	4.90497	0.828802
	'Grm4'	-1.50801	0.828705
	'Iars2'	0.310588	0.82866
	'Phc2'	0.442115	0.828422
	'Smim22'	-1.39564	0.828242
	'Gm17501'	2.09847	0.828173
	'Bpifb1'	4.67407	0.828167
	'Etfb'	-0.752104	0.82792
	'Efr3b'	-1.52442	0.827735
	'Cox4i1'	-0.758074	0.827494
	'Fahd2a'	-0.267754	0.827284
	'Gm12580'	-4.9137	0.826569
	'Cluap1'	-0.403419	0.82645
	'Gm5453'	-1.24499	0.826261
	'Gsr'	0.35706	0.826195
	'Gria1'	0.48783	0.826183
	'Raph1'	-1.15723	0.826053
	'1700037H04Rik'	-0.355119	0.826026
	'Acad12'	-0.553073	0.825948
	'Tmem160'	-0.644743	0.825779
	'1700125H03Rik'	-3.33844	0.825528
	'Pigyl'	-0.319074	0.825273
	'5930420M18Rik'	-4.66068	0.824858
	'Tril'	0.50813	0.82471
	'Mtrf1'	-0.326056	0.824529
	'Igfbp2'	-1.18275	0.824095
	'Gabrr1'	1.0344	0.824053
	'Osbpl11'	0.660266	0.824042
	'Rab31'	0.535154	0.823791
	'Tmem128'	-0.223669	0.823684
	'Platr21'	-4.90166	0.823606
	'Gm47257'	-4.90166	0.823606
	'Gm45533'	-4.90166	0.823606
	'Gm43336'	-4.90166	0.823606
	'Nron'	-4.90166	0.823606
	'Gm39132'	-4.90166	0.823606
	'AI847159'	-4.90166	0.823606
	'Gm29106'	-4.90166	0.823606
	'Mcm10'	-4.90166	0.823606
	'Gm5400'	-4.90166	0.823606
	'9330111N05Rik'	4.88302	0.82344
	'Myo5a'	1.22115	0.823419
	'Lsp1'	0.822383	0.823342
	'Thap6'	-0.666302	0.822892
	'BC030867'	0.771786	0.822734
	'Crocc'	-1.04987	0.822546
	'Gm45457'	-4.89663	0.822368
	'Gm12052'	-4.89663	0.822368
	'Rtp2'	-4.89663	0.822368
	'AC164597.2'	-4.89663	0.822368
	'Panx2'	-1.81249	0.822353
	'Ptprc'	1.78074	0.822309
	'Chek1'	-1.46647	0.822101
	'Gm38048'	-4.106	0.82193
	'Gm26868'	2.72257	0.821821
	'Ifng'	-1.12922	0.821813
	'Lrrc24'	-1.27329	0.82171
	'A730036I17Rik'	4.87584	0.82169
	'Ifi27'	-0.291711	0.821552
	'Gm12000'	4.87441	0.82134
	'Fcho1'	0.741692	0.821216
	'Egfl8'	-4.8916	0.821133
	'B830012L14Rik'	4.87306	0.821014
	'Fkbp7'	0.395951	0.820623
	'Wnt10b'	4.87123	0.820566
	'Morf4l1'	0.235796	0.820517
[truncated: 21,232 more rows]

## Sheet: Fig. 3h
	heatmap Fig.3h
		fed	fasted
	'Tas2r113'	0.563565	0.616997
	'Tas1r1'	0.128634	0.240893
	'Tas2r125'	0	0.240093
	'Tas1r3'	0.116654	0.0950936
	'Tas2r116'	0	0.0625754

## Sheet: Fig. 3i
		heatmap Fig.3i
			fasting				feeding
		gene Name	fpkm sample 1	fpkm sample 2	fpkm sample 3	fpkm sample 4	fpkm sample 1	fpkm sample 2	fpkm sample 3	fpkm sample 4
		'Slc6a12'	0.800294	3.52284	0	0.339288	0	0	0	0
		'Olfr558'	0.363549	1.0554	0	0.957698	0	0	0	0
		'Pirt'	0.165282	0	1.40814	0	0	0	0	0
		'Gm4631'	0	1.10579	0.370627	0.0073511	0	0	0	0
		'Gm5868'	0.986003	2.70939	0	0.632206	0	0	0	0
		'Bpifa1'	426.362	0.276977	0.131998	3224.98	0	0.257941	0.253042	27.9728
		'Gpr141'	0	0	0.13655	0.79626	0	0	0	0
		'Cyp2b10'	0.949535	0	0.611555	1.07252	0	0	0	0
		'Gm12766'	0.423102	2.55279	0	0	0	0	0	0
		'Tfec'	0	0.745854	0	0.214034	0	0	0	0
		'Enpp3'	0.286289	0	0	0.591582	0	0	0	0
		'Gm15895'	0.562747	4.31734	1.67391	0.398408	0	0	0	0
		'Clec2i'	0	0.722388	0	0.697135	0	0	0	0
		'Abca6'	0.285778	0.396377	0.0503736	0.0779315	0	0	0	0
		'Gm44545'	0	5.16268	0	0.563907	0	0	0	0
		'Serpina3c'	0	1.23274	0.0307181	0.453297	0	0	0	0
		'Gm11532'	0.336499	0.0405851	0.270782	0	0	0	0	0
		'Gm20465'	0	1.46741	0.281487	0	0	0	0	0
		'Crhbp'	0.0142836	1.42643	0	0.305618	0	0	0	0
		'Phf11c'	0.00743293	0.0154643	0.55028	0.290011	0	0	0	0
		'Kng2'	0.276677	0	0.867012	0.0386922	0	0	0	0
		'Cdsn'	0	0.679126	0	0.410838	0	0	0	0
		'Lmx1b'	0.379335	0.0328839	0.0278603	0.152514	0	0	0	0
		'Gm20621'	0.634827	2.05453	0.512874	0.0665835	0.0795659	0	0	0
		'Gm10635'	0.248744	0	0.182691	0.313073	0	0	0	0
		'Cpz'	1.43154	0	0	0.576562	0	0	0	0.0246805
		'Gm35161'	0.16466	1.56607	0.186585	0.562518	0	0	0	0
		'Clvs1'	0.0339816	0.197958	0.00898482	0.115478	0	0	0	0
		'Kcnj14'	0.264959	0.945004	0.325259	0	0	0	0	0.0203929
		'Gm26544'	0	0.503355	0.221431	0.175676	0	0	0	0
		'Tnfrsf17'	0	2.5597	0.75069	1.66761	0.14234	0	0	0
		'Cmah'	0	0.205735	0	0.163923	0	0	0	0.00519772
		'Gm12320'	0.348027	1.4029	0.057512	0.191639	0	0	0	0
		'Gm44064'	0	1.03341	0.437768	0.684701	0	0	0	0
		'Galnt15'	0.231663	0.033823	0.085968	0.0102307	0	0	0	0
		'Gm26911'	0.534744	0	0.254498	0.161529	0	0	0	0
		'Gm45470'	0.0505847	0.231533	0	0.0169777	0	0	0	0
		'Gm2479'	0	1.14932	0.48687	0.376611	0	0	0	0
		'Gm11827'	0.394679	1.05575	0	0.189237	0	0	0	0
		'Mrvi1'	0.048958	0	0.099574	0.175378	0	0	0	0
		'Klf14'	0.185089	0.945197	0.044489	0	0	0	0.0159911	0
		'Rtl9'	0.0751769	0.391017	0	0.0630791	0	0	0	0
		'AC102815.3'	0.393127	0.116844	0	0.409973	0	0	0	0
		'Atp6v0a4'	0.0361901	0.215126	0	0.169183	0	0	0	0
		'Adam21'	0.459274	0	0.116763	0.122279	0	0	0	0
		'Sftpc'	0.820548	0	0.591695	0.532024	0	0	0	0
		'Otoa'	0.216311	0.13311	0	0.0383453	0.0137465	0	0	0
		'Gm42583'	0	0.375236	0.0405846	0.0579574	0	0	0	0.0082698
		'Gm43511'	0.58204	0	0.118379	0.676212	0	0	0	0.0241217
		'Hist1h3a'	0.144441	2.90495	0	0.545386	0	0	0	0
		'Klhl40'	0.452324	1.15495	0	0.815135	0.0927685	0	0	0
		'Kif26b'	0.111967	0.287548	0.0370055	0.149731	0.0157876	0	0	0.00377025
		'Spic'	0	1.43441	0	0.38754	0	0	0	0.0432759
		'Cdh17'	0.114933	0	0.379857	0.166354	0	0	0	0.0123844
		'Sidt1'	0.109737	0	0	0.397085	0.0206308	0	0	0
		'Mat1a'	0.177927	0.0925452	0	0.223942	0	0	0	0
		'Gm40557'	0.308659	1.05872	0.132341	0	0	0.0161631	0	0.0179778
		'Gm32017'	0.104454	1.27286	0	0.262933	0.0673285	0	0	0
		'Gm13872'	0.450814	0	0.33524	0.124119	0	0	0	0
		'Gm17108'	0.187668	0.130149	0.118142	0.0899814	0	0	0	0
		'Gm44850'	0.386915	1.40872	0	0.0243488	0	0	0	0.0416912
		'Gm43682'	0.159922	0.0255938	0.130104	0.371593	0	0	0	0
		'Ntng2'	0.244862	0.201095	0.136299	0	0	0	0	0.0138866
		'Aqp9'	0.254436	0.258224	0.213307	0.179645	0	0	0	0.0267476
		'Gm17491'	0.433885	0	0.500063	0.0420072	0	0.0215555	0	0
		'4933402D24Rik'	0.336372	1.30837	0	0.49699	0	0	0	0.0630349
		'Ano1'	0.0535292	0.0685345	0.0544356	0.181388	0.018579	0	0	0
		'Osr2'	0	0.236229	0.0750529	0.303678	0	0	0	0.0152933
		'6530403H02Rik'	0.384792	0	0.10174	0.0484304	0	0	0	0.0138208
		'6030407O03Rik'	0.168455	0.240951	0.4454	0	0	0	0	0.0226895
		'Gabrb2'	0	0.168211	0.14964	0.010176	0	0.00783252	0	0
		'Kmo'	0	0.58881	0.244633	0.643903	0	0.0421802	0.0103448	0
		'Colq'	0.00676058	0	1.78751	0.485011	0	0	0	0.0874167
		'Hmcn2'	0.302326	0	0.0126882	0.042279	0	0	0	0.013789
		'Cd209f'	0.0646642	11.57	1.09423	3.28804	0	0.551271	0	0.0836131
		'Gm9889'	1.17236	0.677532	0.947145	0	0	0	0	0.105271
		'Gm26777'	0.36972	0.249473	0	0.0754595	0	0.0193606	0	0
		'Syndig1l'	0.242079	0.0868363	0.37521	0.651394	0	0	0	0.0539685
		'Ebf2'	0.452754	0	0.0686857	0.242884	0	0	0	0.0319906
		'Tesmin'	0.407477	0.765722	0.312788	0.0992625	0.0889624	0	0	0
		'Shisa3'	0.0324491	0	0.21449	0.381181	0.024402	0	0	0.011655
		'4930552P12Rik'	0.319321	0	0.408529	0.363008	0	0	0	0.0443971
		'C630004L07Rik'	0.181486	0.587354	1.27961	0.0761401	0.0909859	0	0	0.043457
		'Esrp2'	0	0.579282	0.140971	0.208771	0.0267297	0	0	0.0255335
		'Cd209g'	0	2.75605	0.0564924	0.681254	0.12854	0	0	0.0613935
		'Filip1l'	0.00481921	0.0300794	0.0254842	0.212293	0	0	0.00916002	0
		'Gm9750'	0.560864	0	0.43814	0.128347	0	0	0.0484568	0
		'Tlr5'	0	0.0670035	0.29803	0.445873	0.0242186	0	0	0.0231347
		'Chst3'	0.00395729	0	0.282505	0.617606	0.0178555	0.0230021	0	0.00852819
		'Brip1'	0.110375	0	0.237115	0.21272	0	0	0	0.0297331
		'4930515G01Rik'	1.42263	1.58715	0.381599	0.1038	0.0930289	0	0	0.133298
		'Myh11'	0.0916051	0	0.134559	0.149457	0	0.0131472	0	0.00731164
		'2810407A14Rik'	0.129541	0.382991	0.0901342	0.0343246	0.0615259	0	0	0
		'Ranbp3l'	0.0675111	0.0624258	0.0694171	0.103853	0.016923	0.00726693	0	0
		'Gm11525'	0.2384	0.820299	0.0484873	0	0.041372	0.0177656	0.0174282	0
		'Asb10'	0	0.629083	0.387622	1.24549	0	0.142024	0	0
		'A330033J07Rik'	0.61172	1.51963	0.410386	0	0.0411957	0.0176899	0.017354	0.09838
		'Bco1'	0.303309	1.13587	0.267319	0.254499	0	0	0	0.13073
		'Zcwpw1'	0.0270779	0.563361	0.0596623	0.306726	0	0.0174881	0	0.0486288
		'Slc10a6'	4.23666	3.72725	3.10451	2.23957	0.928493	0	0	0.130432
		'Rgs14'	0.363914	1.13569	0.112256	0.442759	0	0	0	0.156851
		'Gm340'	0.0965264	0.344271	0.0364597	0.121489	0	0	0	0.0445757
		'Itih2'	1.23317	0	0.246078	1.46423	0.209967	0	0	0.0501427
		'Tmem178b'	0.266909	0.329887	0	0.0898045	0	0	0.005023	0.0512559
		'Unc13a'	0.0285152	0.0635639	0.0107707	0.0794697	0.00919013	0	0	0.00877884
		'Gvin1'	0.00571027	0.0475213	0.0226471	0.0826507	0	0	0.00542684	0.00615299
		'Ccl6'	0.773463	62.4014	7.08195	78.6004	0.581651	5.24513	2.28689	4.90797
		'Mctp2'	0.0499597	0.0129927	0.104575	0.0969398	0	0	0	0.0224304
		'Jaml'	0.206809	1.99645	0.28434	0.385233	0	0	0	0.249584
		'A930003O13Rik'	0.158778	0.427027	0.153591	0.102357	0.0698943	0	0	0.0166916
		'Slco4a1'	0.0428598	0.144902	0.609107	1.41603	0	0	0	0.196276
		'9830144P21Rik'	0.147248	0.0984701	0.0556181	0.0860451	0	0	0	0.0339994
		'Pole'	0.182001	0.210897	0.0852785	0.0463936	0	0	0	0.0496484
		'Clec4a2'	0.0702953	9.57941	0.882846	2.89754	0.39647	0.595871	0	0.321917
		'Gm30731'	2.39965	1.16708	1.40078	0.745251	0	0	0.533113	0
		'C130050O18Rik'	0.468934	1.79986	0.171017	0.457918	0	0	0	0.296204
		'Card10'	0.0726872	1.28543	0.411829	0.627326	0.163984	0	0	0.1007
		'Hrh3'	0	0.187032	0.648244	0.401152	0	0.0791717	0.0155336	0.0352242
		'Apobr'	0.149677	0.4388	0.215864	0.419587	0	0	0	0.131958
		'Alox5'	1.46524	0.885874	0	1.48164	0	0.291173	0	0.134943
		'Nfe2l3'	0.276736	1.13352	0.754562	2.07894	0.195101	0	0	0.298191
		'Gfod1'	0.0321024	0.27458	0.273501	0.399556	0.0160942	0.0967546	0	0
		'Sphk1'	1.17943	1.9272	0.0711973	1.83014	0.485995	0	0	0.116061
		'Trim36'	0.174973	0.970761	0.126173	1.00102	0.0956956	0	0.0302343	0.148546
		'Scarf2'	1.48719	0.761382	0.432333	1.6562	0.421588	0	0.0147997	0.11746
		'Gm10575'	0.425077	0.497463	0.0175611	0.0585164	0	0.0128687	0.0504973	0.0572541
		'Abcb1a'	0.375336	0.214745	0.372149	0.537358	0.0423383	0.0272709	0	0.131441
		'Zbtb16'	1.0804	3.53368	0.952197	0.882032	0.592881	0.12258	0	0.167807
		'Tmprss6'	0.964431	0.509591	0.202379	0.500952	0	0	0.189132	0.0989717
		'Gm6970'	1.65999	1.76697	0.306213	0.388703	0	0.373985	0	0.166389
		'Tmigd1'	1.16944	0.32202	6.50236	6.29875	0.69837	0.033321	0.784515	0.518868
		'Pcdhga3'	0.653657	0.759302	0.172828	0.418206	0	0.137202	0.113889	0.0234778
		'Cacnb3'	0.4424	2.28104	0.457715	0.952227	0.202506	0.136649	0.0365601	0.234895
		'Gm8995'	0.0103769	0.208697	0.585318	0.818458	0.031214	0.100528	0	0.111814
		'Ctla2a'	2.68326	2.03002	1.35442	0.721489	0.440254	0.307207	0	0.315414
		'Sla'	0.114754	3.06878	1.25065	0.419202	0	0.401295	0.00531991	0.373968
		'Adap2'	0.676971	1.94786	1.25676	1.75847	0.12998	0	0.246397	0.527692
		'Snx22'	0.400198	1.70224	0.235141	2.35057	0	0.017231	0.524016	0.210821
		'Phactr3'	2.66856	4.83399	2.16447	0.798004	0.0905315	0.303227	0.900033	0.432399
		'Pde1c'	0.12428	0.101294	0.0711398	0.267688	0.0231239	0.0397188	0	0.0331336
		'Susd1'	0.604191	6.76776	0.228214	0.848709	0.413789	0.303112	0.502427	0.232512
		'Fam83h'	0.550106	0.416184	0.205686	0.237784	0.0501435	0	0.0316849	0.167648
		'Lrp5'	0.0871274	0.291131	0.0907506	0.0697834	0.0119128	0	0.0401468	0.0455187
		'Mpp3'	0.358879	0.63266	0.521524	0.234465	0.148331	0.116774	0.0156213	0.0590385
		'Twist1'	0.82122	1.44571	0.33405	1.61003	0.213772	0.305988	0.150088	0.136137
		'Tnc'	0.201794	0.72955	0	0.291453	0.0149263	0.0961429	0.0691657	0.0499039
		'Syna'	1.21827	1.29371	0.402641	0.175694	0.0572591	0	0.385933	0.136741
		'Dll1'	0.383921	0.988933	0.322253	0.951075	0.192474	0.224338	0	0.118196
		'Kcng2'	1.13542	0.393712	0.136459	0.389744	0.0388113	0	0.147146	0.222446
		'Ptchd1'	0.847035	0.676427	0.045244	0.732263	0.270233	0.0165773	0.0162625	0.184385
		'Adcy8'	0.21131	1.52888	0.892268	0.285806	0.085383	0.305537	0	0.231092
		'Fkbp5'	4.17397	9.79368	2.63883	3.81927	1.13035	1.00209	1.80483	0.54859
		'Cdc25b'	0.517244	1.54964	0.237052	1.24126	0.217824	0	0.0786514	0.490465
		'B130024G19Rik'	0.173281	0.0675962	0.157492	0.194239	0	0.0472129	0.0102925	0.0700181
		'Amy1'	1.47727	0.760611	1.28225	0.535257	0	0.17347	0.652339	0.0643153
		'Cartpt'	0.583872	0.753986	1.17114	1.03895	0.54506	0.234056	0	0.0867778
		'Igfbp3'	0.542138	0.649413	0.694995	1.54044	0.407692	0.0477458	0.031226	0.33634
		'Kcnj8'	4.23799	1.2596	0.773703	2.0574	0.773987	0.938427	0	0.239201
		'Hypk'	0.170494	0.19256	0.154557	0.0490482	0.0219794	0.0283146	0.0277768	0.0524892
		'Etnppl'	14.7286	7.31602	2.3285	1.27684	1.23561	2.65896	1.30719	0.871822
		'Cfp'	0.79975	65.8779	3.48511	22.5175	3.60851	12.8841	3.51877	2.20226
		'Gm19439'	0.588186	0.800131	1.46546	0.683352	0.51037	0.153411	0	0.219388
		'Crb1'	0.733975	0.62268	0.414507	0.378933	0.0643054	0.352073	0.0338614	0.069106
		'Gm5532'	0.944039	2.08533	2.28035	1.1295	0.105174	0.248397	0.75319	0.426985
		'C5ar1'	0.670274	35.9244	7.11533	16.0161	2.03125	7.44315	1.19795	4.54903
		'Ly6c1'	51.145	56.1386	600.3	483.271	71.5965	64.489	15.969	156.047
		'Ms4a6b'	0.441406	22.8754	2.40996	7.14291	0.569042	4.19844	1.53634	2.29784
		'Slc5a8'	2.07382	1.97669	0.45906	0.570587	0.456978	0.336397	0.174171	0.374165
		'Epha5'	0.0691184	0.185345	0.0690391	0.117924	0.020791	0.0148799	0.0408723	0.0397211
		'5430414B19Rik'	1.09698	1.71172	0.997028	2.93393	0.618704	0.0664198	0.456108	0.738769
		'Tmem163'	0.557101	0.523445	0.395964	1.42497	0	0.243735	0.273264	0.25819
		'Dpysl3'	1.35426	2.27113	1.09591	3.51746	0.666601	0.723567	0.00780028	0.857868
		'Zfp647'	1.77247	2.34487	1.52819	0.703205	0.391181	0.690576	0.0366195	0.622791
		'Zfp953'	0.373811	2.23023	0.610461	0.373619	0.297645	0.287578	0.0313462	0.390946
		'Syt4'	4.52125	1.56319	1.76004	6.31264	1.45715	0.306474	1.72876	0.610748
		'Cxcl1'	1.5632	6.61864	4.45943	19.6056	2.66043	1.51437	1.19891	3.98935
		'B3gntl1'	1.25702	1.8246	0.77293	1.36135	0.296777	0.509759	0.250039	0.456743
		'Cfh'	13.3291	7.12109	2.33544	19.5246	5.2309	2.91176	0.740347	3.52288
		'Fn1'	0.446661	0.247199	0.267612	0.415399	0.119134	0.153473	0.0878257	0.0521595
		'S1pr5'	1.21354	6.16218	2.90951	2.79587	1.29928	0.717333	0.840542	1.06383
		'Srcap'	0.127062	0.328749	0.0818352	0.114816	0.0882015	0.0094687	0.0185777	0.0842542
		'Apbb1ip'	0.461221	0.497827	0.238395	0.628511	0.0625881	0.120942	0.158194	0.201781
		'Rasd2'	2.11286	1.21265	0.963181	1.30416	0.584418	0.65876	0.400059	0.0697829
		'Gpx3'	99.9065	118.931	31.9086	216.718	49.5893	40.308	22.2645	33.159
		'4933427G23Rik'	6.36884	3.48809	1.29742	1.71126	0.553513	1.88167	1.22415	0.330463
		'Ighm'	4.47139	40.7565	15.6792	13.5203	1.9068	10.2482	7.07379	4.14235
		'H2-Q10'	0.662276	1.30406	0.265788	0.193502	0.320167	0.11457	0.17983	0.165662
		'Hnf1b'	2.03401	3.34529	1.36043	1.95291	0.362749	0.732113	1.05439	0.571749
		'Asap2'	0.334548	0.554946	0.215162	0.58039	0.163189	0.105113	0.0429653	0.233829
		'Ppp1r12b'	0.204201	0.210637	0.376578	0.406033	0.123881	0.0631704	0.0945867	0.110941
		'Diras1'	0.245669	1.05749	0.403171	0.565093	0.191115	0.279029	0.0483052	0.219075
		'Arl4d'	15.0505	17.1079	14.0189	14.3534	5.79196	5.58705	1.48516	6.93598
		'Cbln4'	3.10085	6.37765	4.12279	3.12222	1.19925	2.2487	0.943022	1.0883
		'AL591952.3'	2.14341	5.09025	1.43754	1.47388	0.802	1.39781	0.357721	0.811173
		'Gabra5'	0.96825	3.72316	1.98863	1.3601	0.234042	0.552754	1.52817	0.335352
		'Ssh2'	0.263783	0.525697	0.220247	0.241137	0.131549	0.0484187	0.0870818	0.155581
		'Neurl1a'	0.477955	1.10354	0.909266	0.711602	0.052599	0.259746	0.299128	0.439643
		'Ppip5k2'	0.20381	0.394274	0.302529	0.270019	0.0887335	0.152413	0.0543703	0.0963209
		'5430402O13Rik'	15.8042	13.1205	5.87308	5.81637	2.76481	6.9256	1.5044	2.47601
		'Rarg'	1.16454	0.778327	1.05295	1.01764	0.353929	0.339035	0.240846	0.429113
		'Gm9925'	2.18246	4.42991	1.82967	1.20595	0.72054	0.618818	1.01177	0.917725
		'Zfp759'	1.47754	4.009	1.78229	1.01124	0.491555	1.27967	0.414142	0.64564
		'Inpp5d'	0.324679	1.47766	0.688555	0.893911	0.167861	0.484911	0.212137	0.30612
		'Bmp3'	0.399663	1.12073	0.303232	0.201208	0.0470426	0.242408	0.204776	0.202218
		'Trim9'	1.73781	1.047	0.521702	0.369094	0.285872	0.220963	0.636536	0.144342
		'Il17d'	1.31176	2.01536	2.13435	5.41019	1.00163	1.29034	0.383585	1.17426
		'Sestd1'	0.772071	0.808581	1.13793	0.709107	0.211842	0.0303225	0.327213	0.657674
		'Rhoj'	4.64327	3.88562	3.15573	7.00691	0.930346	1.39826	1.21343	3.22157
		'Mycl'	3.34275	1.28495	0.858578	2.39611	0.890594	1.40636	0.350964	0.219545
		'Gpr34'	3.29685	52.5442	8.87958	11.3646	4.66248	12.7516	5.02717	5.19612
		'Slco2b1'	1.6096	5.49456	1.643	4.49167	1.05142	1.50498	1.65685	0.595181
		'Cblb'	0.215993	1.14897	0.668435	0.691985	0.132896	0.152179	0.480523	0.22216
		'Snhg15'	1.22971	2.95205	1.90082	1.38106	0.85362	0.659799	0.179797	1.06004
		'Cep85l'	0.827398	0.488962	0.229832	0.741523	0.145263	0.162182	0.146863	0.388533
		'Rgma'	1.25677	1.35079	0.662135	1.41836	0.418496	0.566078	0.220368	0.529691
		'Ifitm1'	177.717	173.235	450.937	353.204	103.706	34.5152	84.1132	204.512
		'Nlrc5'	0.738651	0.466071	0.616319	0.666775	0.259524	0.187693	0.092064	0.391435
		'Shc3'	0.790488	0.52488	0.726337	0.656223	0.151775	0.0651742	0.522147	0.25372
		'Dusp5'	1.81938	2.07649	4.37068	5.8098	0.422185	1.26904	0.553305	2.97987
		'Fnip2'	0.319691	0.518028	0.487656	0.205052	0.235787	0.0893379	0.0350565	0.225234
		'Pknox1'	1.42878	1.07883	1.0258	1.01887	0.437635	0.303573	0.616886	0.361774
		'Tigd5'	1.31739	2.74085	0.863722	1.32781	0.652404	0.134887	0.89574	0.692451
		'Sp140'	1.20518	1.49479	2.32861	1.66271	0.557726	0.538862	0.602049	0.832447
		'Zfp697'	0.33241	0.213292	0.312133	0.347994	0.098121	0.126403	0.112193	0.12051
		'Dnajb5'	2.16997	3.24407	1.88958	1.28108	0.488574	1.04061	1.07847	0.644058
		'Htra3'	10.3386	2.4462	2.72591	13.4424	4.99152	3.07485	1.65134	1.36054
		'Tnfrsf21'	2.34699	5.54679	1.79978	4.48893	0.703848	2.29428	0.579524	1.84896
		'Spice1'	2.91949	3.38764	2.56052	1.00974	0.32129	1.2141	1.24518	1.00258
		'D630039A03Rik'	1.9351	2.77852	0.744648	0.720372	0.614878	0.334446	0.466239	0.978934
		'Bmper'	2.48434	0.597666	0.576691	0.703032	0.504065	0.278295	0.728026	0.183431
		'Ap4e1'	0.314501	1.096	0.394986	0.422225	0.0473015	0.264054	0.343725	0.203331
		'Map6d1'	0.887652	0.915217	1.22541	2.62989	0.38988	0.837096	0.612166	0.355503
		'Prpf3'	1.2308	3.17488	1.83728	1.82348	1.20905	0.219991	0.388464	1.35069
		'Fam46b'	4.85655	5.35613	7.81746	11.8996	2.78985	0.740579	2.43596	5.74185
		'Pnpla7'	1.80412	4.48138	4.02651	3.09091	0.913075	1.08322	1.95579	1.30093
		'Pax6'	0.967386	1.12526	0.395295	0.235211	0.367048	0.0979768	0.434612	0.180049
		'Zfp11'	1.42654	2.77735	0.761284	2.28963	1.0334	0.291611	0.597022	1.00126
		'Gfra1'	1.94848	2.403	0.682771	1.23505	1.31345	0.263811	0.633616	0.333903
		'Olfml2b'	4.11202	4.16522	1.75714	1.94471	1.64921	0.595525	1.98949	0.608678
		'Bcl9l'	0.803654	0.193954	0.280484	0.432917	0.145045	0.242908	0.116092	0.187048
		'Gbx2'	1.02747	1.08113	0.562069	0.6243	0.159863	0.526293	0.336716	0.279965
		'Bcat1'	1.07288	0.430362	1.10114	1.96476	0.174222	0.924476	0.466565	0.291244
		'Rassf10'	3.25794	1.53007	0.933353	1.78644	0.431376	1.29667	0.754837	0.570559
		'Ripk1'	2.33564	3.03228	1.85753	1.5823	1.01492	0.698506	0.474397	1.42769
		'Fam208b'	0.258055	0.528297	0.229254	0.262431	0.0745187	0.179996	0.10987	0.155714
		'Selenop'	107.7	598.83	100.581	196.309	74.1269	203.028	71.8243	66.9883
		'Ago3'	0.2529	0.503568	0.233831	0.333926	0.196017	0.0931905	0.0412867	0.224025
		'Amph'	0.499674	0.614298	0.840732	1.69373	0.384299	0.36305	0.539628	0.232497
		'Abca9'	0.645318	0.74441	0.439229	0.377957	0.216216	0.383762	0.248958	0.0688465
		'Ptpn21'	0.686959	1.26666	0.602576	0.590069	0.32318	0.208166	0.470308	0.315733
		'Il4ra'	1.59352	5.93554	1.18924	2.85208	0.444545	1.85083	1.05033	1.5232
		'Slc41a3'	5.54661	11.7971	9.22424	9.62672	3.50691	4.70597	3.62612	3.4261
		'Prr5'	19.6349	20.3975	10.1774	8.01815	1.81545	8.21152	10.5793	3.95975
		'Tcf24'	0.466014	0.982308	0.82684	0.324136	0.166001	0.439577	0.303026	0.171786
		'Neurl4'	0.64178	0.944656	0.450193	1.25284	0.492473	0.24531	0.381722	0.310486
		'Rassf2'	0.544523	0.958942	0.606501	1.07119	0.0773831	0.257527	0.558244	0.48048
		'Sfrp4'	2.34403	0.959999	1.35015	3.22124	1.08262	1.44235	0.526225	0.397758
		'Alg13'	0.668098	1.18696	1.17103	0.467678	0.50806	0.138172	0.477986	0.412524
		'Nxpe3'	0.879675	0.981641	1.03607	0.513324	0.306706	0.271154	0.66121	0.249894
		'Gm15743'	2.2992	1.43506	1.43039	0.800052	0.610242	0.5765	0.796912	0.641225
		'Ankrd44'	1.79928	0.886802	0.575485	0.483967	0.335541	0.622026	0.344753	0.355703
		'Klf7'	0.888531	2.03281	0.894573	1.37302	0.57069	0.514629	0.486824	0.729138
		'Ddx59'	9.49887	8.26006	3.98253	3.62716	2.04279	5.80301	1.15842	2.30787
		'Osbpl3'	1.43929	2.41336	1.70306	1.52453	0.565825	0.800704	0.855921	0.921311
		'B230217O12Rik'	1.81633	2.34553	2.23561	1.55689	0.494549	1.30453	0.595234	1.11355
		'Gnb4'	1.06148	2.2295	2.09958	3.24564	0.466149	1.51894	0.546751	1.37515
		'Txnip'	285.87	270.898	243.532	159.549	61.4024	159.302	146.465	68.6075
		'Tpx2'	3.98548	1.2352	1.83138	0.781832	0.942541	0.575155	1.27475	0.770044
		'Rhou'	9.88294	7.88453	6.80506	3.87703	2.71272	3.76949	3.95469	2.50397
		'Cdkn1a'	112.395	117.57	76.4804	90.9358	20.5608	41.2322	38.4926	81.5038
		'Abl1'	0.401311	1.25932	0.545193	0.764619	0.280114	0.567054	0.181214	0.329694
		'Gm12185'	1.73489	2.05846	1.7156	0.723992	0.186874	0.793542	0.839699	1.02148
		'Pcdhga7'	2.54789	2.86065	1.66788	1.90423	0.578145	1.23176	1.27394	1.06206
		'Pim3'	24.8842	37.9309	26.0209	30.0129	9.94209	13.403	14.5781	17.6017
		'Pwp2'	3.65206	2.9702	2.98462	2.98356	0.868854	2.19998	1.41356	1.37374
		'Ndst1'	2.74895	3.63951	3.02379	3.46519	1.87293	1.41976	1.50551	1.3327
		'Angptl4'	13.489	4.37892	3.51688	8.71522	3.42443	6.13968	2.64718	2.12458
		'Cers6'	1.4311	1.74788	1.13362	0.933414	0.418279	0.858779	0.583672	0.624311
		'Tsc22d3'	197.682	199.856	160.889	80.6641	70.0959	104.851	85.0165	46.0135
		'Stk17b'	3.60492	13.1123	7.61734	8.16946	2.81907	5.10158	3.77943	3.92181
		'Olfr56'	5.91619	4.04396	2.20254	2.21103	0.869349	2.1081	1.86341	2.07611
		'Sdad1'	3.12286	1.89023	2.05903	0.985093	0.692102	0.51057	0.88961	1.80539
		'Cacna2d3'	1.2354	1.15325	1.86319	1.29512	0.532142	1.22252	0.498775	0.444786
		'Gimap9'	3.57003	8.07905	4.30562	5.87281	2.61404	2.06298	2.88689	3.10445
		'Ptprj'	0.67724	1.40261	0.55347	1.18946	0.222236	0.411545	0.801606	0.42458
		'Serpina3n'	131.866	134.168	52.0383	131.508	50.5282	54.8349	88.7166	26.281
		'Zfp93'	2.40616	3.81343	2.03956	2.52962	1.78816	0.78157	1.31823	1.44886
		'Pom121'	1.3915	0.977795	1.53501	0.701704	0.519745	0.392805	0.796963	0.546133
		'Tmem117'	3.45435	4.53964	1.73771	1.36982	1.35223	1.97629	0.899424	1.24639
		'Stn1'	7.79896	10.7643	6.50382	5.08793	3.52753	2.37683	4.79626	4.19153
		'Stard6'	3.59974	4.54408	4.56284	1.59507	1.58164	1.14937	3.02386	1.33652
		'Efcab6'	0.782389	1.49421	0.583467	0.424189	0.307759	0.427562	0.526208	0.363159
		'1500011B03Rik'	25.0331	19.3316	20.8298	24.4087	81.856	20.2569	16.3176	60.612
		'Urb1'	0.16638	0.378814	0.32371	0.331893	0.481592	0.790711	0.823429	0.290907
		'A330048O09Rik'	18.2881	13.2932	13.2519	19.358	53.6878	19.4218	19.9984	36.1139
		'Amigo2'	3.49526	2.67202	3.52469	4.81864	7.73869	7.57538	6.7517	7.2347
		'Atp5k'	77.7158	73.0293	98.1063	92.0356	295.102	91.7854	80.7603	218.303
		'Akap9'	0.555154	0.443463	0.585863	0.578986	2.22777	0.695308	0.418875	1.05106
		'Shpk'	3.32471	0.770559	2.14072	2.49337	5.20768	5.69074	2.24289	4.64051
		'Golgb1'	1.6111	0.592512	1.09722	0.729684	4.16704	1.24153	1.15995	1.6571
		'Ndufc1'	57.8185	48.0884	75.0727	68.3988	208.735	66.1754	60.9633	176.6
		'Gm26694'	0.743469	1.77179	1.82279	1.05483	3.65953	2.67146	2.3124	2.41789
		'Cep290'	0.571	0.230228	0.356954	0.211701	1.25823	0.570317	0.387012	0.643887
		'2310014F06Rik'	1.02476	2.74118	1.04025	2.18801	2.60087	5.2474	2.9043	3.78586
		'Uqcrq'	90.078	98.0135	130.909	129.297	431.843	97.2083	90.0508	313.109
		'Ddx23'	0.198122	0.317735	0.185527	0.16624	0.372474	0.455843	0.588402	0.373595
		'Hspa8'	80.4611	154.827	249.916	179.441	420.792	299.607	314.039	351.267
		'Fn3k'	5.52901	2.03069	2.73524	3.7884	11.6825	3.02354	4.73246	9.91266
		'Tmem206'	2.89615	0.881199	3.29908	6.16647	7.59262	6.47637	8.20281	5.77266
		'Uqcr11'	394.04	348.151	546.909	560.714	1908.41	436.987	353.441	1218.62
		'Tmem245'	0.482918	0.178408	0.568813	0.585085	1.92101	0.635438	0.440362	0.875369
		'Rpl19-ps1'	1.21809	1.17662	1.49531	1.69737	4.31837	2.44438	2.06721	3.28133
		'Gm5069'	4.12375	5.67941	3.63443	3.31393	7.94928	16.955	6.51338	4.75638
		'Ndufa11'	83.0543	73.8946	137.874	127.432	414.155	96.9526	76.5445	324.075
		'Anks3'	1.02238	2.22138	2.99614	1.41355	6.74909	1.96137	4.7002	3.36462
		'Mtfp1'	9.24572	5.7246	16.3885	11.5809	41.3834	10.433	15.9428	26.9706
		'Rmnd1'	0.759014	0.626211	1.46477	1.49335	2.12568	2.40031	2.48738	2.55699
		'2610203C20Rik'	0.311807	0.145727	0.0776632	0.136502	0.407793	0.542845	0.330687	0.219118
		'Ndufaf6'	23.2748	11.1747	17.8893	21.6429	58.9898	18.5142	25.3643	61.0606
		'Syt1'	0.228181	0.429828	0.47287	0.267787	0.361739	0.860318	1.0667	0.790778
		'Gm15860'	0.711253	0.822097	1.39302	0.596795	2.25833	1.93951	1.50211	2.04372
		'Gm16418'	107.653	96.0338	128.803	150.254	528.476	107.204	91.1645	359.988
		'Diaph3'	1.73127	0.902885	1.97749	1.6328	5.37436	2.33465	1.02669	5.40247
		'Apoo'	44.1893	36.6127	77.675	85.0631	242.09	43.1861	47.3112	220.615
		'Upf2'	0.328779	0.234525	0.707858	0.555681	1.90731	0.627918	1.18735	0.46561
		'Uqcr10'	313.237	386.437	537.431	551.332	1909.35	422.317	310.952	1472.1
		'Gm8355'	1.69549	2.94876	5.32346	4.18457	11.7143	6.21081	7.20065	7.7074
		'Gm4221'	0.359534	0.190983	0.222485	0.529538	1.1045	1.00786	0.639757	0.346195
		'Gm16089'	11.4779	9.39279	16.5902	16.1798	50.0625	12.0089	13.3807	50.6254
		'Mark1'	0.666962	0.122799	1.23286	0.980593	2.024	1.4981	1.82865	1.7935
		'Gm29538'	35.3724	5.79203	19.1958	26.3823	99.9976	20.624	26.6651	61.0543
		'Ndufa1'	562.379	553.55	987.239	1054.43	4052.22	635.704	439.469	2506.3
		'Dhx8'	1.45618	0.361427	0.4323	0.559476	1.22185	2.17791	2.73867	0.83684
		'Zpbp'	0.405509	1.37254	0.352058	0.228528	1.33812	1.81763	1.56454	1.09563
		'3110045C21Rik'	1.01936	0.942575	0.83851	1.19745	3.4751	4.30119	1.24863	1.02516
		'Gm43672'	1.24765	1.88501	0.903247	0.560824	2.88175	5.43905	1.27042	1.88853
		'Ahsa2'	0.521925	0.413105	0.944989	1.23526	3.40444	1.83563	0.841077	1.77275
		'Gm10925'	132.838	110.454	100.565	99.7037	290.189	76.4121	164.121	585.049
		'Fam69c'	3.58324	3.25528	4.7754	2.50416	6.27536	14.8022	11.0698	3.53843
		'Tenm4'	0.599312	0.114509	0.430105	0.383309	1.76596	0.334137	0.681154	1.0886
		'Tnrc6c'	0.182174	0.0749701	0.195844	0.0856673	0.659387	0.0659388	0.350068	0.349453
		'Zbtb26'	0.0514806	0.129655	0.136116	0.0852555	0.220058	0.362232	0.324453	0.145979
		'3110070M22Rik'	1.87735	2.04819	1.45281	2.88153	5.16505	8.02892	7.39776	1.57885
		'Dctd'	0.452517	1.34944	0.91729	1.07264	0.95283	4.66146	3.91351	0.617627
		'Chgb'	0.872655	0.722326	0.570628	1.36997	3.34473	0.363612	2.15807	3.70058
		'Chac2'	1.89652	2.92879	7.34072	4.97082	18.0847	5.34136	5.16559	17.7389
		'Gm15920'	80.0735	73.5836	115.666	101.908	373.993	173.237	156.818	303.088
		'Gm20743'	0.412995	0.525806	0.603028	0.496526	1.19595	2.00645	1.75745	0.597781
		'A730017L22Rik'	0.188167	0.133461	0.135687	0.10765	0.0771836	0.596585	0.471455	0.414728
		'Gm6712'	2.59702	0.810472	1.94553	2.01566	4.29656	3.18681	7.23981	6.52952
		'Dpf3'	0.292096	0.113946	0.353974	0.114886	0.439316	0.71922	1.12196	0.275399
		'Zfp40'	0.441702	0.847361	0.53085	0.628131	1.9671	2.0784	1.46105	1.8667
		'Hmcn1'	0.0436779	0.0378636	0.0545348	0.0519195	0.235397	0.258583	0.0345916	0.0418348
		'Gm38250'	1.46188	1.73798	0.490824	0.992983	5.23497	3.86649	1.14674	4.25059
		'Vmn1r4'	0.0687446	0.52919	0.14541	0.138437	0.403233	0.852446	1.22825	0.266668
		'Myom3'	0.319359	0.434095	0.225171	0.144702	0.845364	0.726019	1.6268	0.403766
		'Cox7a1'	8.69832	8.99851	13.7229	15.3027	84.9995	17.0395	10.0478	45.1546
		'Gm19774'	13.0808	7.50753	7.1557	9.08339	32.5634	34.0838	6.4301	52.4914
		'Gad2'	0.135641	0.227583	0.173534	0.391002	0.256653	0.991888	1.46373	0.452615
		'1700001G11Rik'	1.14269	1.08963	0.629437	0.808989	2.57793	2.85974	5.97284	1.17998
		'2010005H15Rik'	3.21884	0.251132	2.55321	0.354487	4.17553	11.9275	3.05908	3.03485
		'Baz1a'	0.237029	0.141966	0.246886	0.0542415	0.25927	0.403584	1.37207	0.325062
		'Gm8495'	2.00053	0.770766	1.07748	0.606159	3.5103	3.94786	7.67535	1.51692
		'Prrt3'	0.106473	0.0116589	0.103717	0.134009	0.176994	0.618885	0.52192	0.0724599
		'F5'	0.813185	0.65514	2.10434	1.655	12.475	0.610114	0.434096	6.88308
		'Gm15910'	0.0865382	0.180044	0	0.261403	0.585697	0.352107	0.838878	0.35434
		'Hist1h2bj'	0.555302	0.346595	1.17459	0.279564	3.50777	1.39869	2.11096	2.39342
		'Chd3'	0.188801	0.0506845	0.10467	0.272122	1.69002	0.135703	0.0231523	0.741569
		'Mpzl3'	0.0735952	0	0.447551	0.384406	1.22864	1.09797	0.923239	0.578898
		'Arhgap28'	0.105195	0	0.101141	0.32498	0.798263	0.370577	0.390804	0.772842
		'Daam2'	0.0157911	0.0164268	0.00695866	0.062937	0.0950001	0.147879	0.170083	0.051046
		'Gm20501'	2.59428	0.986847	2.32911	2.97279	30.0937	1.05031	2.31832	6.25839
		'Gabrg2'	0.00434592	0.0180836	0.16087	0.125806	0.0784361	0.311553	0.594751	0.383995
		'Gm10800'	0.857016	0.810472	0.82399	1.22574	13.8857	0.75477	0.740435	2.01482
		'Gm14391'	0.0197217	0.0136771	0.0782169	0.016548	0.0444926	0.0764226	0.0437332	0.410847
		'Crabp1'	2.34023	0.533577	0.254286	0.484183	6.07518	4.59638	2.98575	4.28338
		'1700023F06Rik'	0.478088	0	0.327723	0.579441	3.11589	1.37231	0.774091	1.56454
		'Vamp1'	0.27817	0	0.173843	0.229162	0.387945	0.132291	2.4033	0.397832
		'Gm11592'	1.73556	0.0839735	0.320153	0.711199	4.91709	0.782022	5.67706	2.95739
		'Gm36355'	1.20707	0	0.531918	0.55705	2.90471	4.59949	2.75317	1.47407
		'Pcp4'	3.12858	0.917945	5.62074	8.48113	44.1587	2.87543	1.14357	43.5654
		'Rgs17'	0.0216888	0.00644627	0.106499	0.0623949	0.167761	0.120065	0.553586	0.160253
		'9330160F10Rik'	0.120837	0.0773552	0.319497	0.257379	0.964628	1.96306	1.04239	0.200317
		'Cngb3'	0.0491492	0	0.274342	0.206199	0.0739212	2.30663	0.508617	0.235377
		'Gm45620'	0.659243	0	1.74306	2.28176	17.8472	0.425768	1.56631	8.16908
		'Zfp407'	0.0186468	0.0141072	0	0.0085342	0.0458919	0.0985326	0.0451086	0.0840229
		'Ralgapa2'	0	0.0739339	0	0.0447264	0.32685	0.193317	0.111709	0.123711
		'Fabp3'	4.62352	3.44475	10.0771	5.38671	128.129	7.56604	4.21589	16.2924
		'Gm14018'	0.113013	0	0.149405	0.640079	4.58929	0.547416	1.28885	0.608875
		'Hbb-bs'	9.07232	17.6214	5.31087	31.2219	253.01	128.494	9.54467	78.927
		'A330076C08Rik'	0.089044	0	0	0.00974539	0.157215	0.127519	0.426801	0.0667461
		'B130021K23Rik'	0.0495767	0.0206291	0.0262164	0	0.402647	0.211324	0.0565392	0.0854726
		'Xkr6'	0.0141695	0	0.0655627	0	0.1918	0.0274537	0.249124	0.15268
		'Abcg5'	0	0	0.175462	0.393756	0.213877	1.41436	0.738797	3.00329
		'Adgrf5'	0.0456568	0.00593686	0.0603589	0	0.128754	0.23774	0.189834	0.485816
		'Sag'	0.0404253	0	0	0.0545141	0.690518	0.0895145	0.10428	0.0622278
		'Snx29'	0.00399542	0.0166251	0.0211279	0.0100574	0.036055	0.0387062	0.410087	0.00861036
		'Kcp'	0.0296394	0.00685169	0	0.169943	0.638952	0.287136	0.694816	0.574871
		'Gm14434'	0.00926838	0.308529	0.0980233	0.163314	0.376375	1.38275	2.02592	3.05601
		'Npb'	0	0	0.250846	0.119408	2.14035	0.459546	0.180327	1.53342
		'Hba-a2'	3.04517	2.24551	2.14027	7.42281	106.093	56.5365	10.9167	23.758
		'Rpl31-ps16'	0.136758	0	0	0.0860627	0.925588	2.25227	0.25994	0.147361
		'Hba-a1'	8.89735	8.56385	3.51616	30.6061	393.167	264.534	35.8692	90.1398
		'Sema4g'	0.0052772	0	0.0418591	0	0.142866	0.296517	0.0100305	0.193335
		'Apob'	0	0.0115167	0	0.00232234	0.0166509	0.0607759	0.140286	0
		'Bdkrb2'	0	0	0	0.162139	0.0305926	0.630567	2.0362	0.0292234
		'4930423D22Rik'	0.12287	0	0	0	0.138599	1.10104	0.788205	0.364088
		'Hbb-bt'	0.987459	1.14135	0.193397	1.88726	63.0365	10.6999	0.139029	3.31027
		'Szt2'	0.0172164	0.00447737	0	0	0.067971	0.11675	0.229066	0.0463779
		'6430710C18Rik'	0.0339786	0	0	0	0.408835	0.219449	0	0.244087
		'1700014D04Rik'	0.0313447	0	0	0	0.0707144	0.0910969	0.551095	0.0675497
		'Gm15787'	0	0.0536342	0.0227203	0	1.20194	0	0.146998	0.222223
		'1110025M09Rik'	0.0902123	0	0	0.0378474	0.407042	2.62183	0.285782	0
		'Aire'	0.0134434	0	0	0.00846002	0	0.364658	0.217194	0.0144857
		'Gm42466'	0.0592863	0	0	0	0.35667	0	1.23956	0.085177
		'Gm17102'	0	0	0	0.142868	1.28043	2.03438	0	0.244625
		'Ccnf'	0.00829638	0	0	0.0522097	0.411771	0.723352	0	0.536376
		'Exoc3l'	0	0	0.0184076	0.0087624	0.565428	0	0.0132328	0.0750171
		'Gm26885'	0	0	0.040272	0	0.137449	0.50169	0	0.229771
		'Ltbp2'	0	0	0	0.003954	0.0708743	0.0121737	0.107483	0
		'Gm41177'	0	0	0	0.232468	6.00036	0	0.631923	1.03491
		'Gm13032'	0.0128488	0	0.101918	0	0.0579745	1.29454	1.80724	0.13845
		'Zgrf1'	0	0.0101376	0	0	0.0659568	0	0.222278	0.0262521
		'Gm47207'	0.062253	0	0	0	0.561777	1.20617	2.7215	0.134159
		'Gm15852'	0	0	0.0742942	0	0.380351	0.925521	0.747718	0.181664
		'Haspin'	0.0182993	0	0	0	0	0	0.886941	0.157744
		'Drd2'	0	0	0	0	0.409919	0.0195582	0.0767471	0.0217541
		'Gm4707'	0.0162416	0	0	0	0.219849	0.944059	0.030871	0.21001
		'Myl7'	0	0	0	0	0.393244	0.759887	0	1.22085
		'Piwil4'	0.00477447	0	0	0.0060092	0	0	0.417449	0.236653
		'AY074887'	0	0	0	0	0.301709	0	1.20742	0.360258
		'Gm12289'	0	0	0	0	0.103809	0.534924	0	0.0247909
		'Troap'	0	0	0	0	0.329565	0	0.0555326	0.078704
		'Gm16907'	0	0	0	0	0.0500678	0.515993	0	0.143481
		'Gm44154'	0	0	0	0	0.170348	0	0.394681	0.0406811
		'Gm26709'	0	0	0	0	0.577149	0.793072	0.0972512	0.496188
		'Fam166a'	0	0	0	0	0.928056	0.442798	0	0.39401
		'Cpne7'	0	0	0	0	0.0220211	0.0378245	0	0.315533
		'Ube2c'	0	0	0	0.012446	0.312327	0	0	0.958978
		'Them5'	0	0	0.0441423	0	1.58191	0	0.475994	0.287832
		'Cenpe'	0	0	0	0	0	0.202264	0	0.0578502
		'Lyzl4'	0	0	0	0	1.3239	0	0	0.355684
		'Gm7405'	0	0	0	0	0.2603	0.968725	0.621368	0
		'AC127371.2'	0	0	0	0	0.90021	0	0	0.401297
		'Gm35721'	0	0	0	0	0.921605	0	0	0.385157
		'Bhlha15'	0	0	0	0	0	0	0.657364	0.0951476
		'Slc24a1'	0	0	0	0	0.200281	0	0	0.308234
		'Gm29245'	0	0	0	0	0	1.16094	0.897307	0
		'Pax3'	0	0	0	0	0.0937506	0	0	0.385086
		'Zmat4'	0	0	0	0	0	0.281744	0	0.080011
		'Ccnb1'	0.00609687	0	0	0	0.522678	0	0	0.670095
		'Gm43681'	0	0	0	0	0.792481	0	0.770395	0.0582319
		'Ces4a'	0	0	0	0	0.381445	0.737087	0	0.159414
		'P2ry10b'	0	0	0	0	0.535675	0	0	0.383776
		'Kcng4'	0	0	0	0	0	0	0.667676	0.189254
		'Slc25a5-ps'	0	0	0	0	0.606789	0.829063	0.0232376	0.131735
		'Mmp3'	0.0142757	0	0	0.0179676	0.966188	3.73404	0	0
		'Ms4a8a'	0	0	0	0	1.68032	0	0	0.308678
		'Gsg1l'	0	0	0	0	0	0	0.797247	0.127114
		'Mgarp'	0	0	0	0	0	0.602501	1.13483	0.0268058
		'2610017A05Rik'	0	0	0	0	2.16509	0.119963	0	0.033358
		'Gm42697'	0	0	0	0	0.595344	0	0	0.352052
		'Fcmr'	0	0	0	0	1.67061	0	0	0.702171
		'Alas2'	0.0106993	0.0222602	0	0.0134663	4.53794	0.725559	0	1.66015
		'C78197'	0	0	0	0	0.3395	0	0.901004	0.0486459
		'Mov10l1'	0	0	0	0	0	0.643079	0.537404	0
		'Cd300lb'	0	0	0	0	0	0.341548	1.357	0.0569842
		'Pebp4'	0	0	0	0	4.19302	0	0	0.616211
		'Slc38a5'	0.0114728	0	0	0	1.55297	0.933611	0	1.5082
		'Oc90'	0	0	0	0	2.24491	0	0.306708	0.753451

## Sheet: Fig. 4c
								cell bodies	AUC( F/F0 a.u.)			cell processes	AUC( F/F0 a.u)
									baseline	Denatonium			baseline	Denatonium
								ROI	durarion 3 min	durarion 3 min		ROI	durarion 3 min	durarion 3 min
								1	27.3805	245.035		1	38.2747	628.406
								2	130.767	244.456		2	91.5145	460.275
		mean cell bodies baseline AUC			75.7			3	197.793	437.036		3	31.3788	522.995
		mean cell bodies Denatonium AUC			273.3			4	285.593	655.442		4	31.119	481.262
				Paired t test				5	78.8703	510.383		5	158.117	621.247
				tstat:	-10.4466			6	25.1395	262.699		6	109.261	771.033
				df:	122			7	18.2681	268.761		7	110.821	222.688
				sd:	105.32			8	220.967	447.403		8	88.8106	364.391
				P value	1.2289e-18			9	45.3036	222.415		9	113.909	358.32
				P value summary	****			10	27.4261	347.953		10	122.72	532.943
								11	66.1102	282.567		11	124.58	610.054
								12	28.0651	202.262		12	135.907	369.559
		mean cell bodies baseline AUC			114.8			13	96.8736	210.557		13	81.324	226.826
		mean cell bodies Denatonium AUC			366.4			14	156.102	168.672		14	85.1934	342.015
				Paired t test				15	125.406	105.23		15	50.7928	269.116
				tstat:	-9.3046			16	78.4359	127.258		16	208.7	502.08
				df:	106			17	116.567	166.856		17	117.947	53.6054
				sd:	140.543			18	98.9982	124.796		18	171.918	90.0493
				P value	2.0628e-15			19	108.479	496.669		19	140.436	211.763
				P value summary	****			20	41.8014	176.954		20	109.975	286.807
								21	168.306	331.216		21	71.6886	123.61
								22	58.2973	411.909		22	372.497	525.954
								23	51.4943	297.773		23	67.3097	159.993
								24	67.437	133.348		24	191.66	440.519
								25	78.8683	519.27		25	307.125	435.195
								26	72.0904	373.601		26	115.439	172.121
								27	110.49	450.627		27	98.4158	422.516
								28	45.5006	177.931		28	77.1021	132.874
								29	38.0958	336.475		29	244.989	358.186
								30	44.3076	319.134		30	56.8124	364.054
								31	38.9535	226.541		31	48.0414	374.467
								32	29.8429	75.3633		32	53.3745	376.026
								33	35.3433	205.473		33	115.424	308.175
								34	21.5303	140.539		34	56.7568	197.215
								35	21.5151	122.524		35	50.8307	149.232
								36	17.6516	176.943		36	60.7422	160.266
								37	57.5815	500.319		37	66.3118	327.348
								38	23.9623	150.293		38	122.301	141.478
								39	14.3037	82.3639		39	95.7468	441.75
								40	23.6976	135.771		40	173.299	326.383
								41	51.4449	145.099		41	102.445	351.046
								42	43.5586	167.85		42	94.9103	165.233
								43	97.258	149.384		43	118.171	133.191
								44	22.3985	141.07		44	58.6063	656.426
								45	186.585	236.655		45	82.8376	407.837
								46	69.79	106.181		46	100.623	776.163
								47	73.3501	509.467		47	91.8275	662.283
								48	230.752	196.927		48	49.0041	350.674
								49	136.901	498.733		49	75.3588	526.451
								50	42.9862	382.705		50	69.8281	346.753
								51	60.802	338.209		51	390.25	653.013
								52	57.9622	311.634		52	201.991	121.159
								53	87.0869	189.495		53	50.3088	568.212
								54	26.771	228.723		54	142.952	206.393
								55	37.5257	436.942
								56	72.5071	280.978
								57	43.1946	404.036
								58	123.283	129.312
								59	40.8728	311.823
								60	123.558	173.738
								61	38.6067	446.037
								62	32.6342	289.382

## Sheet: Fig. 5e
			p-STAT5 positive tanycyte number
			WT saline		WT-DTA leptin		M5-DTA leptin
			0		33.1667		1.28571			Mean ± SEM of column WT saline	0.4000 ± 0.2143 N=5
			0.625		3.33333		0.714286			Mean ± SEM of column WT-DTA leptin	14.51 ± 4.333 N=9
			0.25		2.5		0			P value	0.0346	*
			1.125		35.1667		1.375
			0		9.6		0
					14.1667		6
					4.83333					Mean ± SEM of column WT-DTA leptin	14.51 ± 4.333 N=9
					4.2					Mean ± SEM of column M5-DTA leptin	1.563 ± 0.9202 N=6
					23.6667					P value	0.0328	*

## Sheet: Fig. 5f
		Double positive tanycyte/GFP tanycyte ratio
		saline		leptin
		0.353357		32.5
		0		5.95238
		0.254453		5.88235
		0		38.5321			Mean ± SEM of column saline	0.2216 ± 0.09853 N=5
		0.5		20.3125			Mean ± SEM of column leptin	21.40 ± 4.743 N=9
				12.069			P value	0.0067	**
				26.6667
				8.33333
				42.3077

## Sheet: Fig. 6b
	Glucose tolerance test (GTT)
	Time (min)	Cre-
	0	134	169	135	121	109	149	112	128	172	154		Source of Variation	% of total variation	P value
	15	427	390	270	299	323	320	214	339	295	261		Interaction	1.08	0.6367
	30	329	387	243	304	318	274	241	401	269	275		Column Factor	5.67	0.0004	***
	60	379	296	347	305	325	225	225	323	245	232		Row Factor	55.23	< 0.0001
	120	228	253	192	175	197	152	268	207	245	157
													Row Factor	Difference	t	P value
	Time (min)	Cre+											0	12.3	0.4166	P > 0.05
	0	133	160	127	130	170	113	158	185	180	150		15	50.6	1.714	P > 0.05
	15	304	306	383	340	332	389	372	350	438	430		30	76.3	2.584	P > 0.05
	30	316	417	436	293	353	278	323	388	500	500		60	43.5	1.473	P > 0.05
	60	281	446	337	237	286	213	234	329	500	474		120	59.1	2.002	P > 0.05
	120	211	380	172	163	196	276	153	277	409	428

## Sheet: Fig. 6c
	Insulin tolerance test (ITT)
	Time (min)	Cre-
	0	157	142	134	134	143	136	123
	15	161	171	145	157	189	166	164						Source of Variation	% of total variation	P value
	30	108	188	139	146	198	130	148						Interaction	4.29	0.2823
	60	111	159	144	140	186	122	145						Column Factor	22.33	< 0.0001
	120	130	121	119	149	158	160	160						Row Factor	9.35	0.0315
	Time (min)	Cre+												Row Factor	Difference	t	P value	Summary
	0	153	114	102	116	121	125	132	144	136	129			0	-11.23	0.8216	P > 0.05	ns
	15	136	113	123	89	134	163	142	137	200	132			15	-27.81	2.035	P > 0.05	ns
	30	72	70	74	65	113	119	128	138	152	117			30	-46.2	3.38	P<0.01	**
	60	52	65	54	54	98	112	113	132	168	109			60	-48.16	3.523	P<0.01	**
	120	75	120	83	81	101	114	134	143	195	130			120	-24.83	1.817	P > 0.05	ns

## Sheet: Fig. 6d
		fasting glucose
		Cre-	Cre+
		157	153
		142	114
		134	102
		134	116
		143	121
		136	125		Mean ± SEM of column Cre-	138.4 ± 3.969 N=7
		123	132		Mean ± SEM of column Cre+	127.2 ± 4.749 N=10
			144		P value	0.1096
			136
			129

[truncated: 26 more sheets: Fig. 6e, Fig. 6f, Fig. 6g, Fig. 6h, Fig. 6i, Fig. 6j, Fig. 6k, Fig. 6l, Fig. 6m, Fig. 7d, Fig. 7h, Fig. 8a, Fig. 8c, Supp Fig. 1b, Supp Fig.5b, Supp Fig. 5e, Supp Fig. 5f, Supp Fig.6, Supp Fig. 7e, Supp Fig. 9c …]
